# Supplementary material for: Unraveling the Polysaccharide Biosynthesis Potential of Ganoderma lucidum: A Chromosome-Level Assembly Using Hi-C Sequencing
Source: J Fungi (Basel). 2023 Oct 16;9(10):1020. doi: 10.3390/jof9101020 (PMC10608111; doi:10.3390/jof9101020)
Supplement: Supplementary file 1 [file jof-09-01020-s001.zip]

Archive with 8 entries (8 files):
- Suppementary File 6.txt
- Supplementary File 1.data
- Supplementary File 2.txt
- Supplementary File 3.faa
- Supplementary File 4.hic
- Supplementary File 5.assembly
- Supplementary File 7.gbk
- Supplementary materials.pdf
