# Supplementary material for: Unraveling the Polysaccharide Biosynthesis Potential of Ganoderma lucidum: A Chromosome-Level Assembly Using Hi-C Sequencing
Source: J Fungi (Basel). 2023 Oct 16;9(10):1020. doi: 10.3390/jof9101020 (PMC10608111; doi:10.3390/jof9101020)
Supplement: Supplementary file 1 [file jof-09-01020-s001.zip › Suppementary File 6.txt]

Superscaffold_ID	x1	x2
1	0	2829520
2	2829520	4909745
3	4909745	7692293
4	7692293	9440973
5	9440973	12948300
6	12948300	15532387
7	15532387	18134055
8	18134055	20711356
9	20711356	23662243
10	23662243	26265909
11	26265909	30007933
12	30007933	32278394
