# Supplementary material for: Unraveling the Polysaccharide Biosynthesis Potential of Ganoderma lucidum: A Chromosome-Level Assembly Using Hi-C Sequencing
Source: J Fungi (Basel). 2023 Oct 16;9(10):1020. doi: 10.3390/jof9101020 (PMC10608111; doi:10.3390/jof9101020)
Supplement: Supplementary file 1 [file jof-09-01020-s001.zip › Supplementary File 1.data]

gene_00362.t1:
	GO:0047911: galacturan 1,4-alpha-galacturonidase activity
	GO:0008152: metabolic process
gene_00891.t1:
	GO:0016301: kinase activity
	GO:0016310: phosphorylation
	GO:0016021: integral component of membrane
	GO:0004568: chitinase activity
	GO:0006032: chitin catabolic process
	GO:0016773: phosphotransferase activity, alcohol group as acceptor
	GO:0140096: catalytic activity, acting on a protein
	GO:0016998: cell wall macromolecule catabolic process
	GO:0005524: ATP binding
	GO:0006464: cellular protein modification process
gene_01374.t1:
	GO:0000079: regulation of cyclin-dependent protein serine/threonine kinase activity
	GO:0019901: protein kinase binding
	GO:0016021: integral component of membrane
	GO:0004553: hydrolase activity, hydrolyzing O-glycosyl compounds
	GO:0005975: carbohydrate metabolic process
gene_01948.t1:
	GO:0003700: DNA-binding transcription factor activity
	GO:0006355: regulation of transcription, DNA-templated
	GO:0005737: cytoplasm
	GO:0004801: sedoheptulose-7-phosphate:D-glyceraldehyde-3-phosphate glyceronetransferase activity
	GO:0006098: pentose-phosphate shunt
	GO:0005975: carbohydrate metabolic process
gene_02218.t1:
	GO:0030246: carbohydrate binding
	GO:0003824: catalytic activity
gene_02303.t1:
	GO:0004100: chitin synthase activity
	GO:0006031: chitin biosynthetic process
	GO:0005886: plasma membrane
	GO:0016021: integral component of membrane
	GO:0030428: cell septum
	GO:0071555: cell wall organization
	GO:0008081: phosphoric diester hydrolase activity
	GO:0008237: metallopeptidase activity
	GO:0006629: lipid metabolic process
	GO:0006508: proteolysis
gene_02394.t1:
	GO:0003887: DNA-directed DNA polymerase activity
	GO:0071897: DNA biosynthetic process
	GO:0005634: nucleus
	GO:0006260: DNA replication
	GO:0005657: replication fork
	GO:0008296: 3'-5'-exodeoxyribonuclease activity
	GO:0043137: DNA replication, removal of RNA primer
	GO:0051539: 4 iron, 4 sulfur cluster binding
	GO:0042575: DNA polymerase complex
	GO:0003677: DNA binding
	GO:0032993: protein-DNA complex
	GO:0046872: metal ion binding
	GO:0000166: nucleotide binding
	GO:0070013: intracellular organelle lumen
	GO:0090305: nucleic acid phosphodiester bond hydrolysis
	GO:0005840: ribosome
	GO:0003735: structural constituent of ribosome
	GO:0016301: kinase activity
	GO:0006287: base-excision repair, gap-filling
	GO:0006297: nucleotide-excision repair, DNA gap filling
	GO:0006412: translation
	GO:0005975: carbohydrate metabolic process
	GO:0016310: phosphorylation
gene_02461.t1:
	GO:0004605: phosphatidate cytidylyltransferase activity
	GO:0032049: cardiolipin biosynthetic process
	GO:0005789: endoplasmic reticulum membrane
	GO:0005783: endoplasmic reticulum
	GO:0042281: dolichyl pyrophosphate Man9GlcNAc2 alpha-1,3-glucosyltransferase activity
	GO:0004550: nucleoside diphosphate kinase activity
	GO:0016021: integral component of membrane
	GO:0006488: dolichol-linked oligosaccharide biosynthetic process
	GO:0006228: UTP biosynthetic process
	GO:0006183: GTP biosynthetic process
	GO:0006241: CTP biosynthetic process
	GO:0006165: nucleoside diphosphate phosphorylation
gene_02709.t1:
	GO:0008061: chitin binding
	GO:0005975: carbohydrate metabolic process
gene_03136.t1:
	GO:0004571: mannosyl-oligosaccharide 1,2-alpha-mannosidase activity
	GO:0016020: membrane
	GO:0008152: metabolic process
	GO:0005509: calcium ion binding
	GO:0005783: endoplasmic reticulum
	GO:1990234: transferase complex
	GO:0004497: monooxygenase activity
	GO:0051015: actin filament binding
	GO:0009987: cellular process
gene_03748.t1:
	GO:0004816: asparagine-tRNA ligase activity
	GO:0006421: asparaginyl-tRNA aminoacylation
	GO:0005739: mitochondrion
	GO:0005524: ATP binding
	GO:0016021: integral component of membrane
	GO:0003676: nucleic acid binding
	GO:0052692: raffinose alpha-galactosidase activity
	GO:0000387: spliceosomal snRNP assembly
	GO:0070127: tRNA aminoacylation for mitochondrial protein translation
	GO:0005975: carbohydrate metabolic process
gene_03858.t1:
	GO:0004582: dolichyl-phosphate beta-D-mannosyltransferase activity
	GO:0097502: mannosylation
	GO:0016021: integral component of membrane
gene_03950.t1:
	GO:0004553: hydrolase activity, hydrolyzing O-glycosyl compounds
	GO:0005975: carbohydrate metabolic process
	GO:0016021: integral component of membrane
	GO:0016491: oxidoreductase activity
	GO:0055114: oxidation-reduction process
gene_03988.t1:
	GO:0031176: endo-1,4-beta-xylanase activity
	GO:0000272: polysaccharide catabolic process
	GO:0005576: extracellular region
	GO:0016021: integral component of membrane
	GO:0030248: cellulose binding
	GO:0045491: xylan metabolic process
	GO:0008270: zinc ion binding
	GO:0016998: cell wall macromolecule catabolic process
	GO:0032366: intracellular sterol transport
gene_04286.t1:
	GO:0102483: scopolin beta-glucosidase activity
	GO:0008152: metabolic process
	GO:0008422: beta-glucosidase activity
gene_04300.t1:
	GO:0004565: beta-galactosidase activity
	GO:0005975: carbohydrate metabolic process
	GO:0016021: integral component of membrane
	GO:0055114: oxidation-reduction process
	GO:0016491: oxidoreductase activity
gene_04546.t1:
	GO:0004553: hydrolase activity, hydrolyzing O-glycosyl compounds
	GO:0005975: carbohydrate metabolic process
gene_04625.t1:
	GO:0030246: carbohydrate binding
	GO:0005975: carbohydrate metabolic process
	GO:0016021: integral component of membrane
	GO:0016853: isomerase activity
	GO:0044281: small molecule metabolic process
gene_04891.t1:
	GO:0030248: cellulose binding
	GO:0005576: extracellular region
	GO:0005975: carbohydrate metabolic process
	GO:0016787: hydrolase activity
gene_05283.t1:
	GO:0031176: endo-1,4-beta-xylanase activity
	GO:0000272: polysaccharide catabolic process
	GO:0005576: extracellular region
	GO:0030248: cellulose binding
	GO:0016021: integral component of membrane
	GO:0045491: xylan metabolic process
	GO:0004565: beta-galactosidase activity
	GO:0016998: cell wall macromolecule catabolic process
gene_05640.t1:
	GO:0030246: carbohydrate binding
	GO:0016021: integral component of membrane
	GO:0016787: hydrolase activity
gene_06480.t1:
	GO:0003993: acid phosphatase activity
	GO:0016311: dephosphorylation
	GO:0000347: THO complex
	GO:0046872: metal ion binding
	GO:0005773: vacuole
	GO:0016592: mediator complex
	GO:0055114: oxidation-reduction process
	GO:0071427: mRNA-containing ribonucleoprotein complex export from nucleus
	GO:0016491: oxidoreductase activity
	GO:0102483: scopolin beta-glucosidase activity
	GO:0004185: serine-type carboxypeptidase activity
	GO:0051028: mRNA transport
	GO:0008422: beta-glucosidase activity
	GO:0016021: integral component of membrane
	GO:0003712: transcription coregulator activity
	GO:0006397: mRNA processing
	GO:0030245: cellulose catabolic process
	GO:0006357: regulation of transcription by RNA polymerase II
	GO:0006508: proteolysis
gene_06882.t1:
	GO:0008017: microtubule binding
	GO:0005874: microtubule
	GO:0030543: 2-micrometer plasmid partitioning
	GO:1904825: protein localization to microtubule plus-end
	GO:0031578: mitotic spindle orientation checkpoint
	GO:0030473: nuclear migration along microtubule
	GO:0000030: mannosyltransferase activity
	GO:0007019: microtubule depolymerization
	GO:0007026: negative regulation of microtubule depolymerization
	GO:0031116: positive regulation of microtubule polymerization
	GO:0051233: spindle midzone
	GO:0000922: spindle pole
	GO:0005815: microtubule organizing center
	GO:0005737: cytoplasm
	GO:0016021: integral component of membrane
	GO:0007064: mitotic sister chromatid cohesion
	GO:0006493: protein O-linked glycosylation
	GO:0097502: mannosylation
	GO:0051225: spindle assembly
gene_07215.t1:
	GO:0043565: sequence-specific DNA binding
	GO:0006355: regulation of transcription, DNA-templated
	GO:0008270: zinc ion binding
	GO:0102483: scopolin beta-glucosidase activity
	GO:0008422: beta-glucosidase activity
	GO:0008152: metabolic process
gene_08036.t1:
	GO:0016810: hydrolase activity, acting on carbon-nitrogen (but not peptide) bonds
	GO:0016021: integral component of membrane
gene_08080.t1:
	GO:0003906: DNA-(apurinic or apyrimidinic site) endonuclease activity
	GO:0006284: base-excision repair
	GO:0005634: nucleus
	GO:0016799: hydrolase activity, hydrolyzing N-glycosyl compounds
	GO:0006289: nucleotide-excision repair
	GO:0003684: damaged DNA binding
	GO:0008270: zinc ion binding
	GO:0016021: integral component of membrane
	GO:0016835: carbon-oxygen lyase activity
	GO:0004553: hydrolase activity, hydrolyzing O-glycosyl compounds
	GO:0005975: carbohydrate metabolic process
	GO:0016491: oxidoreductase activity
	GO:0055114: oxidation-reduction process
	GO:0046983: protein dimerization activity
	GO:0023014: signal transduction by protein phosphorylation
	GO:0000155: phosphorelay sensor kinase activity
	GO:0000160: phosphorelay signal transduction system
	GO:0005524: ATP binding
gene_08115.t1:
	GO:0016810: hydrolase activity, acting on carbon-nitrogen (but not peptide) bonds
	GO:0005975: carbohydrate metabolic process
	GO:0016798: hydrolase activity, acting on glycosyl bonds
	GO:0016998: cell wall macromolecule catabolic process
gene_08224.t1:
	GO:0005519: cytoskeletal regulatory protein binding
	GO:0051125: regulation of actin nucleation
	GO:0000133: polarisome
	GO:0000131: incipient cellular bud site
	GO:0005934: cellular bud tip
	GO:0043332: mating projection tip
	GO:0016787: hydrolase activity
	GO:0005816: spindle pole body
	GO:0005935: cellular bud neck
	GO:0008047: enzyme activator activity
	GO:0003779: actin binding
	GO:0016021: integral component of membrane
	GO:0034652: extrachromosomal circular DNA localization involved in cell aging
	GO:0007121: bipolar cellular bud site selection
	GO:0090338: positive regulation of formin-nucleated actin cable assembly
	GO:0030953: astral microtubule organization
	GO:0007118: budding cell apical bud growth
	GO:2000251: positive regulation of actin cytoskeleton reorganization
	GO:0007124: pseudohyphal growth
	GO:0051017: actin filament bundle assembly
	GO:0032880: regulation of protein localization
	GO:0043085: positive regulation of catalytic activity
	GO:0005975: carbohydrate metabolic process
gene_08366.t1:
	GO:0008061: chitin binding
	GO:0005975: carbohydrate metabolic process
	GO:0004553: hydrolase activity, hydrolyzing O-glycosyl compounds
gene_08700.t1:
	GO:0004568: chitinase activity
	GO:0008152: metabolic process
gene_09059.t1:
	GO:0004582: dolichyl-phosphate beta-D-mannosyltransferase activity
	GO:0097502: mannosylation
	GO:0016021: integral component of membrane
gene_09102.t1:
	GO:0004565: beta-galactosidase activity
	GO:0005975: carbohydrate metabolic process
	GO:0016021: integral component of membrane
gene_09452.t1:
	GO:0004100: chitin synthase activity
	GO:0006031: chitin biosynthetic process
	GO:0005886: plasma membrane
	GO:0016021: integral component of membrane
	GO:0030428: cell septum
	GO:0030659: cytoplasmic vesicle membrane
	GO:0071555: cell wall organization
gene_09690.t1:
	GO:0004360: glutamine-fructose-6-phosphate transaminase (isomerizing) activity
	GO:1901137: carbohydrate derivative biosynthetic process
	GO:0097367: carbohydrate derivative binding
gene_10066.t1:
	GO:0004879: nuclear receptor activity
	GO:0030522: intracellular receptor signaling pathway
	GO:0005634: nucleus
	GO:0016758: transferase activity, transferring hexosyl groups
	GO:0006355: regulation of transcription, DNA-templated
	GO:0016021: integral component of membrane
	GO:0003677: DNA binding
gene_10167.t1:
	GO:0016811: hydrolase activity, acting on carbon-nitrogen (but not peptide) bonds, in linear amides
	GO:0016021: integral component of membrane
gene_10732.t1:
	GO:0004553: hydrolase activity, hydrolyzing O-glycosyl compounds
	GO:0005975: carbohydrate metabolic process
	GO:0016021: integral component of membrane
gene_10814.t1:
	GO:0016810: hydrolase activity, acting on carbon-nitrogen (but not peptide) bonds
	GO:0016021: integral component of membrane
gene_11196.t1:
	GO:0005519: cytoskeletal regulatory protein binding
	GO:0051125: regulation of actin nucleation
	GO:0030127: COPII vesicle coat
	GO:0016787: hydrolase activity
	GO:0008270: zinc ion binding
	GO:0016021: integral component of membrane
	GO:0005975: carbohydrate metabolic process
	GO:0006888: endoplasmic reticulum to Golgi vesicle-mediated transport
	GO:0006886: intracellular protein transport
gene_11701.t1:
	GO:0030246: carbohydrate binding
	GO:0016272: prefoldin complex
	GO:0006457: protein folding
	GO:0051082: unfolded protein binding
	GO:0016021: integral component of membrane
gene_12009.t1:
	GO:0030248: cellulose binding
	GO:0006979: response to oxidative stress
	GO:0005576: extracellular region
	GO:0098869: cellular oxidant detoxification
	GO:0004601: peroxidase activity
	GO:0020037: heme binding
	GO:0005975: carbohydrate metabolic process
	GO:0055114: oxidation-reduction process
gene_12116.t1:
	GO:0006487: protein N-linked glycosylation
	GO:0008375: acetylglucosaminyltransferase activity
	GO:0005794: Golgi apparatus
	GO:0016021: integral component of membrane
	GO:0005774: vacuolar membrane
gene_12744.t1:
	GO:0004672: protein kinase activity
	GO:0006468: protein phosphorylation
	GO:0005524: ATP binding
	GO:0005975: carbohydrate metabolic process
	GO:0004553: hydrolase activity, hydrolyzing O-glycosyl compounds
gene_12755.t1:
	GO:0030246: carbohydrate binding
	GO:0005576: extracellular region
	GO:0005975: carbohydrate metabolic process
	GO:0004553: hydrolase activity, hydrolyzing O-glycosyl compounds
	GO:0006629: lipid metabolic process
	GO:0035556: intracellular signal transduction
	GO:0004435: phosphatidylinositol phospholipase C activity
