# Supplementary material for: Unraveling the Polysaccharide Biosynthesis Potential of Ganoderma lucidum: A Chromosome-Level Assembly Using Hi-C Sequencing
Source: J Fungi (Basel). 2023 Oct 16;9(10):1020. doi: 10.3390/jof9101020 (PMC10608111; doi:10.3390/jof9101020)
Supplement: Supplementary file 1 [file jof-09-01020-s001.zip › Supplementary File 2.txt]

GO:0008374 O-acyltransferase activity
GO:0016419 S-malonyltransferase activity
GO:0018718 1,2-dihydroxy-phenanthrene glycosyltransferase activity
GO:0017089 glycolipid transfer activity
GO:0004573 mannosyl-oligosaccharide glucosidase activity
GO:0005992 trehalose biosynthetic process
GO:0003825 alpha,alpha-trehalose-phosphate synthase (UDP-forming) activity
GO:0008376 acetylgalactosaminyltransferase activity
GO:0008933 lytic transglycosylase activity
GO:0018279 protein N-linked glycosylation via asparagine
GO:0019187 beta-1,4-mannosyltransferase activity
GO:0016413 O-acetyltransferase activity
GO:0019112 phenanthrol glycosyltransferase activity
GO:0003977 UDP-N-acetylglucosamine diphosphorylase activity
GO:0005976 polysaccharide metabolic process
GO:0016748 succinyltransferase activity
GO:0018715 9-phenanthrol UDP-glucuronosyltransferase activity
GO:0004610 phosphoacetylglucosamine mutase activity
GO:0008963 phospho-N-acetylmuramoyl-pentapeptide-transferase activity
GO:0017161 inositol-1,3,4-trisphosphate 4-phosphatase activity
GO:0005993 trehalose catabolic process
GO:0015929 hexosaminidase activity
GO:0004583 dolichyl-phosphate-glucose-glycolipid alpha-glucosyltransferase activity
GO:0018030 peptidyl-lysine N6-myristoyltransferase activity
GO:0004584 dolichyl-phosphate-mannose-glycolipid alpha-mannosyltransferase activity
GO:0004645 1,4-alpha-oligoglucan phosphorylase activity
GO:0004650 polygalacturonase activity
GO:0003979 UDP-glucose 6-dehydrogenase activity
GO:0005978 glycogen biosynthetic process
GO:0042283 dolichyl pyrophosphate Glc1Man9GlcNAc2 alpha-1,3-glucosyltransferase activity
GO:0004561 alpha-N-acetylglucosaminidase activity
GO:0015924 mannosyl-oligosaccharide mannosidase activity
GO:0008759 UDP-3-O-[3-hydroxymyristoyl] N-acetylglucosamine deacetylase activity
GO:0016759 cellulose synthase activity
GO:0019107 myristoyltransferase activity
GO:0016810 hydrolase activity, acting on carbon-nitrogen (but not peptide) bonds
GO:0016307 phosphatidylinositol phosphate kinase activity
GO:0031278 alpha-1,2-galactosyltransferase activity
GO:0000272 polysaccharide catabolic process
GO:0009311 oligosaccharide metabolic process
GO:0003844 1,4-alpha-glucan branching enzyme activity
GO:0016811 hydrolase activity, acting on carbon-nitrogen (but not peptide) bonds, in linear amides
GO:0016868 intramolecular transferase activity, phosphotransferases
GO:0004559 alpha-mannosidase activity
GO:0004563 beta-N-acetylhexosaminidase activity
GO:0042281 dolichyl pyrophosphate Man9GlcNAc2 alpha-1,3-glucosyltransferase activity
GO:0046524 sucrose-phosphate synthase activity
GO:0016312 inositol bisphosphate phosphatase activity
GO:0046941 azetidine-2-carboxylic acid acetyltransferase activity
GO:0000026 alpha-1,2-mannosyltransferase activity
GO:0008758 UDP-2,3-diacylglucosamine hydrolase activity
GO:0000009 alpha-1,6-mannosyltransferase activity
GO:0047419 N-acetylgalactosamine-6-phosphate deacetylase activity
GO:0030352 inositol-1,4,5,6-tetrakisphosphate 6-phosphatase activity
GO:0004437 obsolete inositol or phosphatidylinositol phosphatase activity
GO:0048040 UDP-glucuronate decarboxylase activity
GO:0008417 fucosyltransferase activity
GO:0047911 galacturan 1,4-alpha-galacturonidase activity
GO:0004577 N-acetylglucosaminyldiphosphodolichol N-acetylglucosaminyltransferase activity
GO:0008921 lipopolysaccharide-1,6-galactosyltransferase activity
GO:0043798 glycerate 2-kinase activity
GO:0005529 carbohydrate binding
GO:0046921 alpha-(1->6)-fucosyltransferase activity
GO:0016454 C-palmitoyltransferase activity
GO:0006031 chitin biosynthetic process
GO:0015928 fucosidase activity
GO:0006044 N-acetylglucosamine metabolic process
GO:0000033 alpha-1,3-mannosyltransferase activity
GO:0004378 GDP-Man:Man1GlcNAc2-PP-Dol alpha-1,3-mannosyltransferase activity
GO:0015925 galactosidase activity
GO:0004571 mannosyl-oligosaccharide 1,2-alpha-mannosidase activity
GO:0016752 sinapoyltransferase activity
GO:0004396 hexokinase activity
GO:0008184 glycogen phosphorylase activity
GO:0016750 O-succinyltransferase activity
GO:0043813 phosphatidylinositol-3,5-bisphosphate 5-phosphatase activity
GO:0043864 indoleacetamide hydrolase activity
GO:0000030 mannosyltransferase activity
GO:0006094 gluconeogenesis
GO:0008607 phosphorylase kinase regulator activity
GO:0009341 beta-galactosidase complex
GO:0008843 endochitinase activity
GO:0030246 carbohydrate binding
GO:0046527 glucosyltransferase activity
GO:0004376 glycolipid mannosyltransferase activity
GO:0016418 S-acetyltransferase activity
GO:0018748 iprodione amidohydrolase activity
GO:0046920 alpha-(1->3)-fucosyltransferase activity
GO:0004576 oligosaccharyl transferase activity
GO:0018749 (3,5-dichlorophenylurea)acetate amidohydrolase activity
GO:0004100 chitin synthase activity
GO:0004360 glutamine-fructose-6-phosphate transaminase (isomerizing) activity
GO:0018717 9-phenanthrol glycosyltransferase activity
GO:0003980 UDP-glucose:glycoprotein glucosyltransferase activity
GO:0032942 inositol tetrakisphosphate 2-kinase activity
GO:0019176 dihydroneopterin monophosphate phosphatase activity
GO:0051731 polynucleotide 5'-hydroxyl-kinase activity
GO:0030248 cellulose binding
GO:0015923 mannosidase activity
GO:0016415 octanoyltransferase activity
GO:0016231 beta-N-acetylglucosaminidase activity
GO:0003975 UDP-N-acetylglucosamine-dolichyl-phosphate N-acetylglucosaminephosphotransferase activity
GO:0033556 dolichyl pyrophosphate Man7GlcNAc2 alpha-1,3-glucosyltransferase activity
GO:0008415 transferase activity, transferring acyl groups
GO:0043812 phosphatidylinositol-4-phosphate phosphatase activity
GO:0004347 glucose-6-phosphate isomerase activity
GO:0004555 alpha,alpha-trehalase activity
GO:0008878 glucose-1-phosphate adenylyltransferase activity
GO:0019198 transmembrane receptor protein phosphatase activity
GO:0016758 transferase activity, transferring hexosyl groups
GO:0006542 glutamine biosynthetic process
GO:0004558 alpha-1,4-glucosidase activity
GO:0000148 1,3-beta-D-glucan synthase complex
GO:0016410 N-acyltransferase activity
GO:0016417 S-acyltransferase activity
GO:0008448 N-acetylglucosamine-6-phosphate deacetylase activity
GO:0004147 dihydrolipoamide branched chain acyltransferase activity
GO:0008810 cellulase activity
GO:0001962 alpha-1,3-galactosyltransferase activity
GO:0003983 UTP:glucose-1-phosphate uridylyltransferase activity
GO:0008413 8-oxo-7,8-dihydroguanosine triphosphate pyrophosphatase activity
GO:0043743 LPPG:FO 2-phospho-L-lactate transferase activity
GO:0016751 S-succinyltransferase activity
GO:0043748 O-succinylbenzoate synthase activity
GO:0016420 malonyltransferase activity
GO:0008951 palmitoleoyl [acyl-carrier-protein]-dependent acyltransferase activity
GO:0016408 C-acyltransferase activity
GO:0016160 amylase activity
GO:0016411 acylglycerol O-acyltransferase activity
GO:0016253 protein N-acetylglucosaminyltransferase activity
GO:0006075 (1->3)-beta-D-glucan biosynthetic process
GO:0004614 phosphoglucomutase activity
GO:0047874 dolichyldiphosphatase activity
GO:0004568 chitinase activity
GO:0019705 protein-cysteine S-myristoyltransferase activity
GO:0004339 glucan 1,4-alpha-glucosidase activity
GO:0006096 glycolytic process
GO:0008378 galactosyltransferase activity
GO:0008422 beta-glucosidase activity
GO:0004553 hydrolase activity, hydrolyzing O-glycosyl compounds
GO:0006032 chitin catabolic process
GO:0005975 carbohydrate metabolic process
GO:0004377 GDP-Man:Man3GlcNAc2-PP-Dol alpha-1,2-mannosyltransferase activity
GO:0004356 glutamate-ammonia ligase activity
GO:0004578 chitobiosyldiphosphodolichol beta-mannosyltransferase activity
GO:0016407 acetyltransferase activity
GO:0004564 beta-fructofuranosidase activity
GO:0008796 bis(5'-nucleosyl)-tetraphosphatase activity
GO:0019239 deaminase activity
GO:0004567 beta-mannosidase activity
GO:0004112 cyclic-nucleotide phosphodiesterase activity
GO:0018106 peptidyl-histidine phosphorylation
GO:0004556 alpha-amylase activity
GO:0003843 1,3-beta-D-glucan synthase activity
GO:0043764 UDP-3-O-(R-3-hydroxymyristoyl)-glucosamine N-acyltransferase activity
GO:0008603 cAMP-dependent protein kinase regulator activity
GO:0004373 glycogen (starch) synthase activity
GO:0004565 beta-galactosidase activity
GO:0016753 O-sinapoyltransferase activity
GO:0015927 trehalase activity
GO:0004118 cGMP-stimulated cyclic-nucleotide phosphodiesterase activity
GO:0008418 protein-N-terminal asparagine amidohydrolase activity
GO:0016749 N-succinyltransferase activity
GO:0004581 dolichyl-phosphate beta-glucosyltransferase activity
GO:0004338 glucan exo-1,3-beta-glucosidase activity
GO:0004343 glucosamine 6-phosphate N-acetyltransferase activity
GO:0015926 glucosidase activity
GO:0018716 1-phenanthrol glycosyltransferase activity
GO:0006013 mannose metabolic process
GO:0004342 glucosamine-6-phosphate deaminase activity
GO:0008375 acetylglucosaminyltransferase activity
GO:0004340 glucokinase activity
GO:0004434 phosphoric diester hydrolase activity
GO:0019177 dihydroneopterin triphosphate pyrophosphohydrolase activity
GO:0032216 glucosaminyl-phosphatidylinositol O-acyltransferase activity
GO:0035004 phosphatidylinositol 3-kinase activity
GO:0005991 trehalose metabolic process
GO:0008443 phosphofructokinase activity
GO:0016051 carbohydrate biosynthetic process
GO:0004579 dolichyl-diphosphooligosaccharide-protein glycotransferase activity
GO:0018713 3-ketopimelyl-CoA thiolase activity
GO:0004582 dolichyl-phosphate beta-D-mannosyltransferase activity
