# Supplementary material for: Unraveling the Polysaccharide Biosynthesis Potential of Ganoderma lucidum: A Chromosome-Level Assembly Using Hi-C Sequencing
Source: J Fungi (Basel). 2023 Oct 16;9(10):1020. doi: 10.3390/jof9101020 (PMC10608111; doi:10.3390/jof9101020)
Supplement: Supplementary file 1 [file jof-09-01020-s001.zip › Supplementary File 5.assembly]

>scaffold4_len594110_cov27.3051_read113_maxK57 1 594110
>scaffold1_len583541_cov27.2959_read113_maxK57 2 583541
>scaffold56_len492372_cov25.0983_read113_maxK57 3 492372
>scaffold6_len381097_cov27.2443_read113_maxK57 4 381097
>scaffold35_len380684_cov24.6658_read113_maxK57 5 380684
>scaffold28_len330204_cov26.1996_read113_maxK57 6 330204
>scaffold12_len286688_cov26.4625_read113_maxK57 7 286688
>scaffold16_len285798_cov30.9599_read113_maxK57 8 285798
>scaffold7_len282050_cov32.8832_read113_maxK57 9 282050
>scaffold69_len267068_cov25.5316_read113_maxK57 10 267068
>scaffold33_len257123_cov27.5931_read113_maxK57 11 257123
>scaffold8_len243564_cov27.6847_read113_maxK57 12 243564
>scaffold34_len243101_cov27.0884_read113_maxK57 13 243101
>scaffold11_len242039_cov31.3382_read113_maxK57 14 242039
>scaffold82_len225987_cov27.1107_read113_maxK57 15 225987
>scaffold45_len224987_cov28.3822_read113_maxK57 16 224987
>scaffold27_len219258_cov27.9989_read113_maxK57 17 219258
>scaffold119_len218780_cov25.4881_read113_maxK57 18 218780
>scaffold25_len214150_cov25.4993_read113_maxK57 19 214150
>scaffold10_len212871_cov31.2676_read113_maxK57 20 212871
>scaffold9_len209794_cov29.1187_read113_maxK57 21 209794
>scaffold2_len208769_cov33.8566_read113_maxK57 22 208769
>scaffold24_len205328_cov27.4507_read113_maxK57 23 205328
>scaffold139_len204334_cov24.9064_read113_maxK57 24 204334
>scaffold14_len203879_cov29.7967_read113_maxK57 25 203879
>scaffold21_len203548_cov29.5323_read113_maxK57 26 203548
>scaffold53_len196758_cov27.8003_read113_maxK57 27 196758
>scaffold93_len196596_cov26.7798_read113_maxK57 28 196596
>scaffold59_len192546_cov25.0058_read113_maxK57 29 192546
>scaffold3_len188898_cov35.2406_read113_maxK57 30 188898
>scaffold49_len186955_cov25.8788_read113_maxK57 31 186955
>scaffold17_len185518_cov31.6494_read113_maxK57 32 185518
>scaffold118_len177949_cov25.8721_read113_maxK57 33 177949
>scaffold15_len175788_cov29.2399_read113_maxK57 34 175788
>scaffold146_len173421_cov24.3692_read113_maxK57 35 173421
>scaffold44_len166019_cov29.0949_read113_maxK57 36 166019
>scaffold51_len165677_cov27.7085_read113_maxK57 37 165677
>scaffold36_len164942_cov28.1501_read113_maxK57 38 164942
>scaffold87_len159611_cov26.1547_read113_maxK57 39 159611
>scaffold114_len158314_cov23.6103_read113_maxK57 40 158314
>scaffold123_len158119_cov25.382_read113_maxK57 41 158119
>scaffold153_len156072_cov22.1217_read113_maxK57 42 156072
>scaffold61_len153936_cov25.2233_read113_maxK57 43 153936
>scaffold236_len152275_cov23.7322_read113_maxK57 44 152275
>scaffold106_len152033_cov23.3446_read113_maxK57 45 152033
>scaffold60_len151059_cov25.7288_read113_maxK57 46 151059
>scaffold169_len149050_cov24.3894_read113_maxK57 47 149050
>scaffold125_len146895_cov23.0232_read113_maxK57 48 146895
>scaffold19_len141790_cov31.8524_read113_maxK57 49 141790
>scaffold50_len136237_cov29.7091_read113_maxK57 50 136237
>scaffold13_len131942_cov32.369_read113_maxK57 51 131942
>scaffold29_len131671_cov32.8396_read113_maxK57 52 131671
>scaffold83_len128898_cov25.2589_read113_maxK57 53 128898
>scaffold20_len128366_cov33.4436_read113_maxK57 54 128366
>scaffold149_len125532_cov23.6638_read113_maxK57 55 125532
>scaffold148_len125514_cov23.46_read113_maxK57 56 125514
>scaffold208_len123973_cov23.2402_read113_maxK57 57 123973
>scaffold89_len123339_cov26.9272_read113_maxK57 58 123339
>scaffold86_len123214_cov25.2868_read113_maxK57 59 123214
>scaffold327_len123043_cov23.7548_read113_maxK57 60 123043
>scaffold5_len120813_cov33.4198_read113_maxK57 61 120813
>scaffold70_len120518_cov27.8277_read113_maxK57 62 120518
>scaffold81_len119524_cov25.7402_read113_maxK57 63 119524
>scaffold31_len118813_cov29.1179_read113_maxK57 64 118813
>scaffold77_len118517_cov27.2039_read113_maxK57 65 118517
>scaffold170_len116842_cov24.9859_read113_maxK57 66 116842
>scaffold204_len116080_cov22.697_read113_maxK57 67 116080
>scaffold67_len116053_cov25.5116_read113_maxK57 68 116053
>scaffold62_len115915_cov27.1631_read113_maxK57 69 115915
>scaffold335_len115195_cov22.0564_read113_maxK57 70 115195
>scaffold110_len114559_cov29.4147_read113_maxK57 71 114559
>scaffold214_len113563_cov25.0261_read113_maxK57 72 113563
>scaffold66_len113199_cov26.215_read113_maxK57 73 113199
>scaffold18_len113094_cov35.1045_read113_maxK57 74 113094
>scaffold39_len112051_cov33.7173_read113_maxK57 75 112051
>scaffold232_len110050_cov23.6395_read113_maxK57 76 110050
>scaffold32_len109889_cov35.5364_read113_maxK57 77 109889
>scaffold127_len109226_cov21.7379_read113_maxK57 78 109226
>scaffold43_len106640_cov31.972_read113_maxK57 79 106640
>scaffold40_len106416_cov29.558_read113_maxK57 80 106416
>scaffold41_len104728_cov29.8388_read113_maxK57 81 104728
>scaffold94_len104270_cov28.8026_read113_maxK57:::fragment_1 82 31407
>scaffold94_len104270_cov28.8026_read113_maxK57:::fragment_2:::debris 83 1000
>scaffold94_len104270_cov28.8026_read113_maxK57:::fragment_3 84 71863
>scaffold242_len102790_cov25.0836_read113_maxK57 85 102790
>scaffold55_len102244_cov30.5526_read113_maxK57 86 102244
>scaffold42_len101615_cov30.1169_read113_maxK57 87 101615
>scaffold188_len101351_cov24.501_read113_maxK57 88 101351
>scaffold258_len100875_cov21.8626_read113_maxK57 89 100875
>scaffold23_len100347_cov32.5439_read113_maxK57 90 100347
>scaffold37_len100145_cov31.0788_read113_maxK57 91 100145
>scaffold332_len97789_cov21.8016_read113_maxK57 92 97789
>scaffold52_len97587_cov30.8215_read113_maxK57 93 97587
>scaffold130_len96794_cov23.7143_read113_maxK57 94 96794
>scaffold530_len96113_cov24.8466_read113_maxK57 95 96113
>scaffold197_len95918_cov22.5891_read113_maxK57 96 95918
>scaffold160_len93845_cov23.2324_read113_maxK57 97 93845
>scaffold504_len93831_cov21.273_read113_maxK57 98 93831
>scaffold107_len93780_cov23.402_read113_maxK57 99 93780
>scaffold405_len93505_cov22.5474_read113_maxK57 100 93505
>scaffold72_len91371_cov26.4957_read113_maxK57 101 91371
>scaffold54_len90984_cov31.7187_read113_maxK57 102 90984
>scaffold299_len90766_cov22.3273_read113_maxK57 103 90766
>scaffold30_len89898_cov33.8797_read113_maxK57 104 89898
>scaffold48_len89464_cov29.6941_read113_maxK57 105 89464
>scaffold102_len88740_cov28.4424_read113_maxK57 106 88740
>scaffold1552_len87657_cov23.7734_read113_maxK57 107 87657
>scaffold147_len87595_cov27.3597_read113_maxK57 108 87595
>scaffold199_len86886_cov21.0513_read113_maxK57 109 86886
>scaffold47_len86554_cov28.9448_read113_maxK57 110 86554
>scaffold303_len85816_cov23.5866_read113_maxK57 111 85816
>scaffold178_len85327_cov24.4372_read113_maxK57 112 85327
>scaffold224_len84963_cov25.7209_read113_maxK57 113 84963
>scaffold22_len83854_cov35.8745_read113_maxK57 114 83854
>scaffold274_len83212_cov21.387_read113_maxK57 115 83212
>scaffold198_len81586_cov25.6613_read113_maxK57 116 81586
>scaffold134_len81225_cov24.3216_read113_maxK57 117 81225
>scaffold209_len81038_cov24.1198_read113_maxK57 118 81038
>scaffold175_len80962_cov24.9865_read113_maxK57 119 80962
>scaffold26_len78733_cov36.5815_read113_maxK57 120 78733
>scaffold58_len78200_cov29.3928_read113_maxK57 121 78200
>scaffold117_len77520_cov25.0573_read113_maxK57 122 77520
>scaffold99_len77427_cov25.9547_read113_maxK57 123 77427
>scaffold262_len77272_cov20.8866_read113_maxK57 124 77272
>scaffold63_len76746_cov27.6233_read113_maxK57 125 76746
>scaffold95_len76346_cov25.7098_read113_maxK57 126 76346
>scaffold457_len74762_cov22.7072_read113_maxK57 127 74762
>scaffold132_len74751_cov26.6525_read113_maxK57 128 74751
>scaffold233_len74596_cov24.9564_read113_maxK57 129 74596
>scaffold137_len73966_cov24.6316_read113_maxK57 130 73966
>scaffold185_len73401_cov25.394_read113_maxK57 131 73401
>scaffold100_len73249_cov30.5792_read113_maxK57 132 73249
>scaffold213_len72924_cov24.3906_read113_maxK57 133 72924
>scaffold191_len72406_cov24.1471_read113_maxK57 134 72406
>scaffold88_len72187_cov26.3617_read113_maxK57 135 72187
>scaffold74_len72156_cov29.3703_read113_maxK57 136 72156
>scaffold133_len71687_cov25.739_read113_maxK57 137 71687
>scaffold578_len71481_cov23.2359_read113_maxK57 138 71481
>scaffold440_len71367_cov23.8589_read113_maxK57 139 71367
>scaffold307_len71039_cov23.987_read113_maxK57 140 71039
>scaffold154_len70915_cov25.915_read113_maxK57 141 70915
>scaffold64_len70197_cov36.1248_read113_maxK57 142 70197
>scaffold121_len70106_cov23.1957_read113_maxK57 143 70106
>scaffold276_len69500_cov23.3157_read113_maxK57 144 69500
>scaffold173_len69219_cov29.1814_read113_maxK57:::fragment_1 145 35796
>scaffold173_len69219_cov29.1814_read113_maxK57:::fragment_2:::debris 146 1000
>scaffold173_len69219_cov29.1814_read113_maxK57:::fragment_3 147 32423
>scaffold347_len68411_cov20.5939_read113_maxK57 148 68411
>scaffold449_len68077_cov24.3394_read113_maxK57 149 68077
>scaffold264_len67928_cov23.4466_read113_maxK57 150 67928
>scaffold90_len67816_cov27.3544_read113_maxK57 151 67816
>scaffold315_len67800_cov25.7085_read113_maxK57 152 67800
>scaffold366_len67687_cov22.7249_read113_maxK57 153 67687
>scaffold68_len67164_cov28.6848_read113_maxK57 154 67164
>scaffold670_len67006_cov24.0032_read113_maxK57 155 67006
>scaffold201_len65051_cov25.3357_read113_maxK57 156 65051
>scaffold215_len64769_cov22.2127_read113_maxK57 157 64769
>scaffold38_len64459_cov33.6965_read113_maxK57 158 64459
>scaffold543_len63856_cov23.3681_read113_maxK57 159 63856
>scaffold289_len63832_cov23.9166_read113_maxK57 160 63832
>scaffold46_len63830_cov37.8743_read113_maxK57 161 63830
>scaffold245_len63313_cov21.1984_read113_maxK57 162 63313
>scaffold112_len62354_cov22.0353_read113_maxK57 163 62354
>scaffold466_len62283_cov21.5002_read113_maxK57 164 62283
>scaffold222_len62021_cov24.508_read113_maxK57 165 62021
>scaffold124_len61846_cov23.9406_read113_maxK57 166 61846
>scaffold142_len61144_cov24.3681_read113_maxK57 167 61144
>scaffold98_len61004_cov26.9869_read113_maxK57 168 61004
>scaffold65_len60937_cov35.3009_read113_maxK57 169 60937
>scaffold257_len60809_cov22.6087_read113_maxK57 170 60809
>scaffold103_len60498_cov29.3458_read113_maxK57 171 60498
>scaffold108_len60413_cov28.2148_read113_maxK57 172 60413
>scaffold85_len60400_cov35.8686_read113_maxK57 173 60400
>scaffold370_len59890_cov25.0299_read113_maxK57 174 59890
>scaffold126_len59773_cov23.5889_read113_maxK57 175 59773
>scaffold473_len59718_cov22.7824_read113_maxK57 176 59718
>scaffold377_len59625_cov24.7022_read113_maxK57 177 59625
>scaffold84_len59340_cov25.5438_read113_maxK57 178 59340
>scaffold78_len59175_cov26.8549_read113_maxK57 179 59175
>scaffold424_len58826_cov21.7268_read113_maxK57 180 58826
>scaffold263_len58755_cov25.2975_read113_maxK57 181 58755
>scaffold186_len58603_cov21.3211_read113_maxK57 182 58603
>scaffold71_len58274_cov32.5376_read113_maxK57 183 58274
>scaffold1454_len58086_cov22.6972_read113_maxK57 184 58086
>scaffold520_len57550_cov21.1863_read113_maxK57 185 57550
>scaffold200_len57453_cov24.3475_read113_maxK57 186 57453
>scaffold210_len56953_cov24.4847_read113_maxK57 187 56953
>scaffold293_len56561_cov21.7811_read113_maxK57 188 56561
>scaffold317_len56519_cov24.0006_read113_maxK57 189 56519
>scaffold266_len56499_cov24.8014_read113_maxK57 190 56499
>scaffold57_len56147_cov43.1507_read113_maxK57 191 56147
>scaffold334_len56107_cov24.2134_read113_maxK57 192 56107
>scaffold116_len55952_cov25.4018_read113_maxK57 193 55952
>scaffold152_len54940_cov22.7012_read113_maxK57 194 54940
>scaffold494_len54271_cov23.3994_read113_maxK57 195 54271
>scaffold301_len54129_cov20.4508_read113_maxK57 196 54129
>scaffold122_len53591_cov28.2082_read113_maxK57 197 53591
>scaffold187_len53404_cov26.5141_read113_maxK57 198 53404
>scaffold448_len52915_cov25.904_read113_maxK57 199 52915
>scaffold234_len52679_cov28.341_read113_maxK57 200 52679
>scaffold679_len52615_cov24.724_read113_maxK57 201 52615
>scaffold464_len52473_cov21.2408_read113_maxK57 202 52473
>scaffold298_len52051_cov22.229_read113_maxK57 203 52051
>scaffold465_len51591_cov21.5473_read113_maxK57 204 51591
>scaffold342_len51566_cov24.3443_read113_maxK57 205 51566
>scaffold1094_len51456_cov24.046_read113_maxK57 206 51456
>scaffold196_len51283_cov23.5814_read113_maxK57 207 51283
>scaffold1145_len51100_cov22.0022_read113_maxK57 208 51100
>scaffold348_len50865_cov22.844_read113_maxK57 209 50865
>scaffold207_len49459_cov22.3916_read113_maxK57 210 49459
>scaffold346_len49417_cov20.9153_read113_maxK57 211 49417
>scaffold454_len49411_cov23.8888_read113_maxK57 212 49411
>scaffold376_len49334_cov25.2838_read113_maxK57 213 49334
>scaffold186486_len49330_cov24.0173_read113_maxK57 214 49330
>scaffold556_len49060_cov23.6614_read113_maxK57 215 49060
>scaffold75_len49028_cov34.2228_read113_maxK57 216 49028
>scaffold240_len48865_cov24.8053_read113_maxK57 217 48865
>scaffold161_len48661_cov24.6676_read113_maxK57 218 48661
>scaffold356_len48152_cov23.4862_read113_maxK57 219 48152
>scaffold501_len47875_cov26.3596_read113_maxK57 220 47875
>scaffold1246_len47868_cov22.8908_read113_maxK57 221 47868
>scaffold226_len47749_cov23.3673_read113_maxK57 222 47749
>scaffold577_len47730_cov22.2854_read113_maxK57 223 47730
>scaffold259_len47537_cov21.3592_read113_maxK57 224 47537
>scaffold358_len46980_cov23.3896_read113_maxK57 225 46980
>scaffold96_len46801_cov29.8356_read113_maxK57 226 46801
>scaffold336_len46660_cov22.8298_read113_maxK57 227 46660
>scaffold105_len46319_cov28.2726_read113_maxK57 228 46319
>scaffold76_len46215_cov37.2305_read113_maxK57 229 46215
>scaffold186487_len45800_cov21.9454_read113_maxK57 230 45800
>scaffold1423_len45751_cov23.6255_read113_maxK57 231 45751
>scaffold469_len45401_cov27.6671_read113_maxK57 232 45401
>scaffold351_len45286_cov19.0723_read113_maxK57 233 45286
>scaffold555_len45096_cov23.4011_read113_maxK57 234 45096
>scaffold319_len44901_cov23.168_read113_maxK57 235 44901
>scaffold231_len44770_cov21.4105_read113_maxK57 236 44770
>scaffold279_len44462_cov24.676_read113_maxK57 237 44462
>scaffold273_len44452_cov24.8181_read113_maxK57 238 44452
>scaffold92_len44409_cov31.3535_read113_maxK57 239 44409
>scaffold73_len44373_cov30.3356_read113_maxK57 240 44373
>scaffold218_len44355_cov24.8753_read113_maxK57 241 44355
>scaffold601_len44260_cov25.5674_read113_maxK57 242 44260
>scaffold450_len43939_cov20.5645_read113_maxK57 243 43939
>scaffold159_len43939_cov22.4078_read113_maxK57 244 43939
>scaffold109_len43842_cov30.6531_read113_maxK57 245 43842
>scaffold268_len43791_cov24.4315_read113_maxK57 246 43791
>scaffold429_len43656_cov22.7621_read113_maxK57 247 43656
>scaffold225_len43512_cov23.2395_read113_maxK57 248 43512
>scaffold128_len43359_cov26.2256_read113_maxK57 249 43359
>scaffold576_len42857_cov22.5303_read113_maxK57 250 42857
>scaffold435_len42807_cov23.819_read113_maxK57 251 42807
>scaffold97_len42750_cov28.047_read113_maxK57 252 42750
>scaffold91_len41953_cov31.6911_read113_maxK57 253 41953
>scaffold569_len41944_cov22.1389_read113_maxK57 254 41944
>scaffold131_len41880_cov27.861_read113_maxK57 255 41880
>scaffold80_len41693_cov33.4582_read113_maxK57 256 41693
>scaffold1644_len40867_cov23.0325_read113_maxK57 257 40867
>scaffold421_len40708_cov23.4192_read113_maxK57 258 40708
>scaffold140_len39942_cov36.2872_read113_maxK57 259 39942
>scaffold1027_len39702_cov21.7363_read113_maxK57 260 39702
>scaffold513_len39697_cov24.2741_read113_maxK57 261 39697
>scaffold484_len39521_cov21.4353_read113_maxK57 262 39521
>scaffold1603_len39378_cov23.0231_read113_maxK57 263 39378
>scaffold349_len39015_cov22.3455_read113_maxK57 264 39015
>scaffold267_len38920_cov22.1206_read113_maxK57 265 38920
>scaffold835_len38759_cov21.9974_read113_maxK57 266 38759
>scaffold235_len38456_cov25.293_read113_maxK57 267 38456
>scaffold227_len38395_cov26.4096_read113_maxK57 268 38395
>scaffold195_len38344_cov22.9671_read113_maxK57 269 38344
>scaffold136_len38155_cov31.5475_read113_maxK57 270 38155
>scaffold294_len38031_cov23.8477_read113_maxK57 271 38031
>scaffold1673_len37946_cov22.0267_read113_maxK57 272 37946
>scaffold280_len37933_cov22.6333_read113_maxK57 273 37933
>scaffold228_len37856_cov25.3903_read113_maxK57 274 37856
>scaffold129_len37719_cov32.5504_read113_maxK57 275 37719
>scaffold586_len37699_cov21.2745_read113_maxK57 276 37699
>scaffold314_len37641_cov25.4872_read113_maxK57 277 37641
>scaffold310_len37481_cov21.7822_read113_maxK57 278 37481
>scaffold378_len37395_cov23.0793_read113_maxK57 279 37395
>scaffold1010_len37123_cov21.7337_read113_maxK57 280 37123
>scaffold337_len37079_cov20.7372_read113_maxK57 281 37079
>scaffold251_len37073_cov26.4611_read113_maxK57 282 37073
>scaffold261_len36909_cov22.3791_read113_maxK57 283 36909
>scaffold243_len36731_cov25.7757_read113_maxK57 284 36731
>scaffold275_len36590_cov23.8389_read113_maxK57 285 36590
>scaffold1036_len36366_cov25.2242_read113_maxK57 286 36366
>scaffold104_len35954_cov31.117_read113_maxK57 287 35954
>scaffold282_len35780_cov23.3581_read113_maxK57 288 35780
>scaffold410_len35539_cov21.271_read113_maxK57 289 35539
>scaffold681_len35245_cov21.8305_read113_maxK57 290 35245
>scaffold534_len35185_cov18.6579_read113_maxK57 291 35185
>scaffold309_len34991_cov21.0361_read113_maxK57 292 34991
>scaffold8827_len34560_cov26_read113_maxK57 293 34560
>scaffold500_len34171_cov26.538_read113_maxK57 294 34171
>scaffold193_len34161_cov27.7268_read113_maxK57 295 34161
>scaffold666_len34151_cov32.0648_read113_maxK57 296 34151
>scaffold554_len34054_cov20.3785_read113_maxK57 297 34054
>scaffold101_len34044_cov35.5469_read113_maxK57 298 34044
>scaffold1046_len34025_cov28.5853_read113_maxK57 299 34025
>scaffold936_len33932_cov21.5095_read113_maxK57 300 33932
>scaffold165_len33841_cov30.3011_read113_maxK57 301 33841
>scaffold391_len33659_cov19.3244_read113_maxK57 302 33659
>scaffold1140_len33522_cov22.3188_read113_maxK57 303 33522
>scaffold559_len33463_cov22.1068_read113_maxK57 304 33463
>scaffold510_len33346_cov23.4108_read113_maxK57 305 33346
>scaffold252_len33323_cov21.8566_read113_maxK57 306 33323
>scaffold7056_len33240_cov25_read113_maxK57 307 33240
>scaffold600_len33187_cov24.8651_read113_maxK57 308 33187
>scaffold155_len33084_cov32.2989_read113_maxK57 309 33084
>scaffold239_len32936_cov21.876_read113_maxK57 310 32936
>scaffold344_len32883_cov23.4422_read113_maxK57 311 32883
>scaffold120_len32813_cov34.7181_read113_maxK57 312 32813
>scaffold544_len32777_cov20.5724_read113_maxK57 313 32777
>scaffold1718_len32625_cov19.9366_read113_maxK57 314 32625
>scaffold399_len32554_cov29.3051_read113_maxK57 315 32554
>scaffold881_len32501_cov21.6753_read113_maxK57 316 32501
>scaffold612_len32188_cov26.0585_read113_maxK57 317 32188
>scaffold291_len32071_cov25.8527_read113_maxK57 318 32071
>scaffold162_len32064_cov27.239_read113_maxK57 319 32064
>scaffold217_len31872_cov25.3461_read113_maxK57 320 31872
>scaffold6348_len31857_cov28_read113_maxK57 321 31857
>scaffold79_len31718_cov32.1371_read113_maxK57 322 31718
>scaffold897_len31610_cov21.0234_read113_maxK57 323 31610
>scaffold113_len31558_cov32.5769_read113_maxK57 324 31558
>scaffold367_len31475_cov23.9388_read113_maxK57 325 31475
>scaffold368_len31468_cov21.638_read113_maxK57 326 31468
>scaffold255_len31409_cov24.071_read113_maxK57 327 31409
>scaffold352_len31367_cov26.0241_read113_maxK57 328 31367
>scaffold271_len31223_cov29.5628_read113_maxK57 329 31223
>scaffold579_len31148_cov22.0216_read113_maxK57 330 31148
>scaffold158_len30994_cov30.1845_read113_maxK57 331 30994
>scaffold416_len30908_cov22.3259_read113_maxK57 332 30908
>scaffold899_len30824_cov22.7503_read113_maxK57 333 30824
>scaffold179_len30592_cov20.5529_read113_maxK57 334 30592
>scaffold607_len30475_cov22.4205_read113_maxK57 335 30475
>scaffold604_len30349_cov23.4948_read113_maxK57 336 30349
>scaffold406_len30322_cov21.226_read113_maxK57 337 30322
>scaffold468_len30205_cov23.0468_read113_maxK57 338 30205
>scaffold524_len30131_cov22.4029_read113_maxK57 339 30131
>scaffold787_len29679_cov28.8875_read113_maxK57 340 29679
>scaffold661_len29677_cov21.0613_read113_maxK57 341 29677
>scaffold311_len29441_cov26.3116_read113_maxK57 342 29441
>scaffold485_len29428_cov25.0536_read113_maxK57 343 29428
>scaffold4633_len29278_cov25_read113_maxK57 344 29278
>scaffold203_len29170_cov23.4306_read113_maxK57 345 29170
>scaffold438_len29105_cov23.3557_read113_maxK57 346 29105
>scaffold287_len29073_cov26.5613_read113_maxK57 347 29073
>scaffold143_len28916_cov31.7178_read113_maxK57 348 28916
>scaffold357_len28589_cov27.8465_read113_maxK57 349 28589
>scaffold1006_len28448_cov22.8517_read113_maxK57 350 28448
>scaffold1091_len28332_cov21.8537_read113_maxK57 351 28332
>scaffold506_len28273_cov27.7993_read113_maxK57 352 28273
>scaffold608_len28236_cov21.6013_read113_maxK57 353 28236
>scaffold256_len28228_cov23.4909_read113_maxK57 354 28228
>scaffold260_len28223_cov23.4887_read113_maxK57 355 28223
>scaffold6347_len28153_cov28_read113_maxK57 356 28153
>scaffold802_len27791_cov21.0885_read113_maxK57 357 27791
>scaffold150_len27713_cov27.0134_read113_maxK57 358 27713
>scaffold905_len27640_cov20.8839_read113_maxK57 359 27640
>scaffold562_len27494_cov23.4919_read113_maxK57 360 27494
>scaffold1288_len27451_cov22.8754_read113_maxK57 361 27451
>scaffold312_len27417_cov23.2997_read113_maxK57 362 27417
>scaffold221_len27402_cov23.6995_read113_maxK57 363 27402
>scaffold1480_len27325_cov22.3083_read113_maxK57 364 27325
>scaffold1705_len27221_cov32.2425_read113_maxK57 365 27221
>scaffold1467_len27159_cov24.2584_read113_maxK57 366 27159
>scaffold135_len27131_cov35.6992_read113_maxK57 367 27131
>scaffold642_len26993_cov22.042_read113_maxK57 368 26993
>scaffold1332_len26916_cov23.1766_read113_maxK57 369 26916
>scaffold479_len26860_cov23.9149_read113_maxK57 370 26860
>scaffold944_len26707_cov22.7073_read113_maxK57 371 26707
>scaffold1306_len26696_cov21.8254_read113_maxK57 372 26696
>scaffold166_len26663_cov35.3974_read113_maxK57 373 26663
>scaffold475_len26435_cov21.5991_read113_maxK57 374 26435
>scaffold653_len26418_cov22.2289_read113_maxK57 375 26418
>scaffold566_len26396_cov19.3711_read113_maxK57 376 26396
>scaffold1031_len26244_cov23.8074_read113_maxK57 377 26244
>scaffold1529_len26235_cov20.9204_read113_maxK57 378 26235
>scaffold474_len26138_cov23.1291_read113_maxK57 379 26138
>scaffold333_len25997_cov22.5391_read113_maxK57 380 25997
>scaffold304_len25944_cov23.3307_read113_maxK57 381 25944
>scaffold324_len25849_cov29.241_read113_maxK57 382 25849
>scaffold272_len25836_cov30.0472_read113_maxK57 383 25836
>scaffold434_len25748_cov21.8049_read113_maxK57 384 25748
>scaffold1142_len25684_cov19.5688_read113_maxK57 385 25684
>scaffold531_len25473_cov26.2994_read113_maxK57 386 25473
>scaffold1698_len25460_cov23.0054_read113_maxK57 387 25460
>scaffold156_len25441_cov29.5621_read113_maxK57 388 25441
>scaffold2014_len25334_cov23.0255_read113_maxK57 389 25334
>scaffold1232_len25226_cov19.8903_read113_maxK57 390 25226
>scaffold724_len25154_cov22.8318_read113_maxK57 391 25154
>scaffold1308_len25107_cov22.0599_read113_maxK57 392 25107
>scaffold181_len25092_cov24.997_read113_maxK57 393 25092
>scaffold238_len25049_cov29.4486_read113_maxK57 394 25049
>scaffold2040_len25007_cov29.1375_read113_maxK57 395 25007
>scaffold1616_len24987_cov20.9888_read113_maxK57 396 24987
>scaffold115_len24964_cov37.7893_read113_maxK57 397 24964
>scaffold269_len24895_cov24.281_read113_maxK57 398 24895
>scaffold585_len24888_cov22.818_read113_maxK57 399 24888
>scaffold300_len24688_cov24.6984_read113_maxK57 400 24688
>scaffold3619_len24614_cov31_read113_maxK57 401 24614
>scaffold1575_len24417_cov22.3936_read113_maxK57 402 24417
>scaffold472_len24385_cov23.6228_read113_maxK57 403 24385
>scaffold682_len24374_cov23.606_read113_maxK57 404 24374
>scaffold216_len24202_cov28.0261_read113_maxK57 405 24202
>scaffold581_len24018_cov22.5385_read113_maxK57 406 24018
>scaffold460_len23920_cov17.1995_read113_maxK57 407 23920
>scaffold8761_len23913_cov26_read113_maxK57 408 23913
>scaffold138_len23772_cov26.2798_read113_maxK57 409 23772
>scaffold1483_len23764_cov22.0132_read113_maxK57 410 23764
>scaffold389_len23664_cov23.3494_read113_maxK57 411 23664
>scaffold172_len23566_cov26.1403_read113_maxK57 412 23566
>scaffold523_len23445_cov20.8851_read113_maxK57 413 23445
>scaffold4678_len23434_cov30_read113_maxK57 414 23434
>scaffold8768_len23422_cov23_read113_maxK57 415 23422
>scaffold350_len23378_cov24.1695_read113_maxK57 416 23378
>scaffold1128_len23347_cov23.1776_read113_maxK57 417 23347
>scaffold729_len23327_cov26.0572_read113_maxK57 418 23327
>scaffold339_len23272_cov23.768_read113_maxK57 419 23272
>scaffold588_len23244_cov20.7819_read113_maxK57 420 23244
>scaffold1021_len23137_cov20.9262_read113_maxK57 421 23137
>scaffold265_len23092_cov24.0059_read113_maxK57 422 23092
>scaffold338_len22843_cov19.8411_read113_maxK57 423 22843
>scaffold459_len22778_cov19.3361_read113_maxK57 424 22778
>scaffold550_len22760_cov23.3704_read113_maxK57 425 22760
>scaffold250_len22571_cov24.038_read113_maxK57 426 22571
>scaffold302_len22495_cov20.4063_read113_maxK57 427 22495
>scaffold478_len22447_cov23.6786_read113_maxK57 428 22447
>scaffold247_len22413_cov24.6697_read113_maxK57 429 22413
>scaffold425_len22328_cov21.0714_read113_maxK57 430 22328
>scaffold452_len22243_cov24.0997_read113_maxK57 431 22243
>scaffold1435_len22146_cov22.1769_read113_maxK57 432 22146
>scaffold1634_len22084_cov24.0462_read113_maxK57 433 22084
>scaffold592_len22032_cov20.2615_read113_maxK57 434 22032
>scaffold343_len22031_cov22.2904_read113_maxK57 435 22031
>scaffold914_len21973_cov26.9355_read113_maxK57 436 21973
>scaffold901_len21866_cov25.263_read113_maxK57 437 21866
>scaffold329_len21760_cov29.1322_read113_maxK57 438 21760
>scaffold816_len21664_cov24.0912_read113_maxK57 439 21664
>scaffold987_len21643_cov22.8513_read113_maxK57 440 21643
>scaffold674_len21637_cov24.2024_read113_maxK57 441 21637
>scaffold206_len21631_cov29.9648_read113_maxK57 442 21631
>scaffold388_len21564_cov22.4421_read113_maxK57 443 21564
>scaffold463_len21522_cov21.0861_read113_maxK57 444 21522
>scaffold6528_len21424_cov29.8529_read113_maxK57 445 21424
>scaffold164_len21423_cov41.0588_read113_maxK57 446 21423
>scaffold880_len21384_cov20.7824_read113_maxK57 447 21384
>scaffold288_len21306_cov24.6648_read113_maxK57 448 21306
>scaffold1556_len21079_cov27.137_read113_maxK57:::fragment_1:::debris 449 1032
>scaffold1556_len21079_cov27.137_read113_maxK57:::fragment_2 450 20047
>scaffold561_len21064_cov19.2577_read113_maxK57 451 21064
>scaffold1633_len21044_cov22.7304_read113_maxK57 452 21044
>scaffold230_len21039_cov27.5874_read113_maxK57 453 21039
>scaffold1571_len21037_cov22.162_read113_maxK57 454 21037
>scaffold1061_len20962_cov21.2344_read113_maxK57 455 20962
>scaffold669_len20946_cov21.9253_read113_maxK57 456 20946
>scaffold1079_len20931_cov22.8776_read113_maxK57 457 20931
>scaffold1107_len20747_cov24.0274_read113_maxK57 458 20747
>scaffold1040_len20606_cov24.9027_read113_maxK57 459 20606
>scaffold176_len20606_cov31.0902_read113_maxK57 460 20606
>scaffold960_len20547_cov20.5482_read113_maxK57 461 20547
>scaffold254_len20485_cov27.5739_read113_maxK57 462 20485
>scaffold292_len20474_cov22.1869_read113_maxK57 463 20474
>scaffold480_len20450_cov21.986_read113_maxK57 464 20450
>scaffold277_len20412_cov32.9098_read113_maxK57 465 20412
>scaffold968_len20408_cov34.0472_read113_maxK57 466 20408
>scaffold111_len20392_cov28.9512_read113_maxK57 467 20392
>scaffold706_len20329_cov23.2413_read113_maxK57 468 20329
>scaffold632_len20326_cov29.695_read113_maxK57 469 20326
>scaffold192_len20296_cov24.1991_read113_maxK57 470 20296
>scaffold587_len20287_cov25.4004_read113_maxK57 471 20287
>scaffold885_len20279_cov20.6165_read113_maxK57 472 20279
>scaffold529_len20262_cov19.3264_read113_maxK57 473 20262
>scaffold917_len20252_cov26.2689_read113_maxK57 474 20252
>scaffold1663_len20037_cov22.7076_read113_maxK57 475 20037
>scaffold652_len19982_cov21.0649_read113_maxK57 476 19982
>scaffold1257_len19895_cov32.824_read113_maxK57 477 19895
>scaffold1109_len19857_cov20.5321_read113_maxK57 478 19857
>scaffold1365_len19821_cov23.0267_read113_maxK57 479 19821
>scaffold253_len19812_cov19.0787_read113_maxK57 480 19812
>scaffold53433_len19546_cov28_read113_maxK57 481 19546
>scaffold1379_len19409_cov20.3005_read113_maxK57 482 19409
>scaffold461_len19339_cov20.5586_read113_maxK57 483 19339
>scaffold514_len19311_cov17.4372_read113_maxK57 484 19311
>scaffold1400_len19199_cov18.5095_read113_maxK57 485 19199
>scaffold1490_len19157_cov23.8024_read113_maxK57 486 19157
>scaffold1460_len18987_cov22.3804_read113_maxK57 487 18987
>scaffold306_len18916_cov28.5893_read113_maxK57 488 18916
>scaffold768_len18895_cov20.765_read113_maxK57 489 18895
>scaffold308_len18872_cov28.9796_read113_maxK57 490 18872
>scaffold1573_len18860_cov19.6609_read113_maxK57 491 18860
>scaffold4830_len18843_cov24_read113_maxK57 492 18843
>scaffold290_len18742_cov30.0903_read113_maxK57 493 18742
>scaffold539_len18689_cov22.0995_read113_maxK57 494 18689
>scaffold1030_len18552_cov24.3895_read113_maxK57 495 18552
>scaffold414_len18498_cov22.0467_read113_maxK57 496 18498
>scaffold1519_len18487_cov21.0045_read113_maxK57 497 18487
>scaffold1227_len18401_cov21.0092_read113_maxK57 498 18401
>scaffold408_len18281_cov21.8748_read113_maxK57 499 18281
>scaffold563_len18277_cov26.8909_read113_maxK57 500 18277
>scaffold527_len18233_cov23.5264_read113_maxK57 501 18233
>scaffold141_len18171_cov47.1615_read113_maxK57 502 18171
>scaffold678_len18014_cov22.8352_read113_maxK57 503 18014
>scaffold979_len17860_cov21.1954_read113_maxK57 504 17860
>scaffold658_len17853_cov21.423_read113_maxK57 505 17853
>scaffold470_len17851_cov25.0957_read113_maxK57 506 17851
>scaffold166161_len17837_cov25_read113_maxK57 507 17837
>scaffold8832_len17719_cov26_read113_maxK57 508 17719
>scaffold659_len17617_cov23.2431_read113_maxK57 509 17617
>scaffold151_len17577_cov30.4724_read113_maxK57 510 17577
>scaffold202_len17508_cov29.6307_read113_maxK57 511 17508
>scaffold568_len17358_cov22.3873_read113_maxK57 512 17358
>scaffold1272_len17321_cov22.0406_read113_maxK57 513 17321
>scaffold663_len17266_cov20.4527_read113_maxK57 514 17266
>scaffold157_len17084_cov33.2868_read113_maxK57 515 17084
>scaffold286_len17046_cov20.7489_read113_maxK57 516 17046
>scaffold564_len17029_cov21.627_read113_maxK57 517 17029
>scaffold648_len16923_cov20.6893_read113_maxK57 518 16923
>scaffold964_len16832_cov22.6193_read113_maxK57 519 16832
>scaffold341_len16831_cov27.0138_read113_maxK57 520 16831
>scaffold4877_len16816_cov29_read113_maxK57 521 16816
>scaffold591_len16803_cov19.7983_read113_maxK57 522 16803
>scaffold873_len16693_cov23.829_read113_maxK57 523 16693
>scaffold2094_len16690_cov18.7888_read113_maxK57 524 16690
>scaffold598_len16681_cov24.8031_read113_maxK57 525 16681
>scaffold486_len16649_cov29.4053_read113_maxK57 526 16649
>scaffold7939_len16636_cov28_read113_maxK57 527 16636
>scaffold371_len16604_cov26.9393_read113_maxK57 528 16604
>scaffold869_len16602_cov19.0143_read113_maxK57 529 16602
>scaffold533_len16583_cov19.158_read113_maxK57 530 16583
>scaffold1262_len16513_cov21.0446_read113_maxK57 531 16513
>scaffold1468_len16474_cov26.364_read113_maxK57 532 16474
>scaffold540_len16433_cov19.6937_read113_maxK57 533 16433
>scaffold1367_len16404_cov22.1977_read113_maxK57 534 16404
>scaffold1412_len16404_cov24.7143_read113_maxK57 535 16404
>scaffold362_len16323_cov22.9967_read113_maxK57 536 16323
>scaffold439_len16229_cov18.6406_read113_maxK57 537 16229
>scaffold323_len16198_cov29.0094_read113_maxK57 538 16198
>scaffold1348_len16173_cov23.7303_read113_maxK57 539 16173
>scaffold558_len16168_cov24.3389_read113_maxK57 540 16168
>scaffold476_len16154_cov22.7561_read113_maxK57 541 16154
>scaffold316_len16017_cov30.3029_read113_maxK57 542 16017
>scaffold1426_len15980_cov19.6631_read113_maxK57 543 15980
>scaffold451_len15941_cov27.2726_read113_maxK57 544 15941
>scaffold407_len15713_cov34.5554_read113_maxK57:::debris 545 15713
>scaffold442_len15712_cov25.835_read113_maxK57 546 15712
>scaffold1478_len15593_cov23.711_read113_maxK57 547 15593
>scaffold1066_len15567_cov21.3457_read113_maxK57 548 15567
>scaffold693_len15552_cov26.8438_read113_maxK57 549 15552
>scaffold177_len15533_cov28.7301_read113_maxK57 550 15533
>scaffold553_len15425_cov24.3323_read113_maxK57 551 15425
>scaffold205_len15387_cov19.5478_read113_maxK57 552 15387
>scaffold541_len15279_cov21.9833_read113_maxK57 553 15279
>scaffold992_len15248_cov29.1964_read113_maxK57 554 15248
>scaffold1043_len15231_cov20.1934_read113_maxK57 555 15231
>scaffold1078_len15176_cov24.7768_read113_maxK57 556 15176
>scaffold219_len15135_cov25.1287_read113_maxK57 557 15135
>scaffold246_len15062_cov31.5722_read113_maxK57 558 15062
>scaffold318_len14986_cov25.571_read113_maxK57 559 14986
>scaffold1002_len14962_cov30.9891_read113_maxK57 560 14962
>scaffold144_len14864_cov35.0033_read113_maxK57 561 14864
>scaffold220_len14844_cov28.0198_read113_maxK57 562 14844
>scaffold3778_len14771_cov25.3781_read113_maxK57 563 14771
>scaffold325_len14771_cov28.3624_read113_maxK57 564 14771
>scaffold1569_len14696_cov24.0201_read113_maxK57 565 14696
>scaffold6349_len14591_cov24_read113_maxK57 566 14591
>scaffold422_len14430_cov18.9295_read113_maxK57 567 14430
>scaffold295_len14257_cov25.8435_read113_maxK57 568 14257
>scaffold381_len14225_cov27.719_read113_maxK57 569 14225
>scaffold1512_len14196_cov33.3107_read113_maxK57 570 14196
>scaffold1403_len14172_cov31.663_read113_maxK57 571 14172
>scaffold182_len14157_cov32.1685_read113_maxK57 572 14157
>scaffold223_len13956_cov27.5852_read113_maxK57 573 13956
>scaffold171_len13924_cov38.7477_read113_maxK57 574 13924
>scaffold6503_len13901_cov24_read113_maxK57 575 13901
>scaffold241_len13792_cov56.1258_read113_maxK57 576 13792
>scaffold1286_len13731_cov22.0579_read113_maxK57 577 13731
>scaffold229_len13727_cov18.646_read113_maxK57 578 13727
>scaffold1922_len13727_cov21.685_read113_maxK57 579 13727
>scaffold1204_len13599_cov23.0476_read113_maxK57 580 13599
>scaffold313_len13557_cov27.1475_read113_maxK57 581 13557
>scaffold1411_len13528_cov21.8289_read113_maxK57 582 13528
>scaffold947_len13369_cov20.9803_read113_maxK57 583 13369
>scaffold8769_len13355_cov30_read113_maxK57 584 13355
>scaffold913_len13350_cov22.1883_read113_maxK57 585 13350
>scaffold211_len13313_cov25.0347_read113_maxK57 586 13313
>scaffold1081_len13294_cov31.154_read113_maxK57 587 13294
>scaffold1700_len13278_cov29.362_read113_maxK57 588 13278
>scaffold384_len13274_cov21.8135_read113_maxK57 589 13274
>scaffold436_len13274_cov31.8262_read113_maxK57 590 13274
>scaffold1369_len13181_cov21.138_read113_maxK57 591 13181
>scaffold183_len13180_cov44.8318_read113_maxK57 592 13180
>scaffold180_len13161_cov25.038_read113_maxK57 593 13161
>scaffold776_len13154_cov21.1476_read113_maxK57 594 13154
>scaffold6567_len13131_cov26_read113_maxK57 595 13131
>scaffold1150_len13040_cov24.3387_read113_maxK57 596 13040
>scaffold2294_len12944_cov20.9378_read113_maxK57 597 12944
>scaffold1451_len12924_cov20.3628_read113_maxK57 598 12924
>scaffold1238_len12904_cov21.8221_read113_maxK57 599 12904
>scaffold456_len12853_cov24.5377_read113_maxK57 600 12853
>scaffold186639_len12740_cov73_read113_maxK57 601 12740
>scaffold683_len12715_cov22.6912_read113_maxK57 602 12715
>scaffold404_len12698_cov20.3428_read113_maxK57 603 12698
>scaffold717_len12503_cov32.6896_read113_maxK57 604 12503
>scaffold1270_len12470_cov19.1948_read113_maxK57 605 12470
>scaffold878_len12463_cov22.6781_read113_maxK57 606 12463
>scaffold437_len12438_cov23.8049_read113_maxK57 607 12438
>scaffold353_len12299_cov20.5745_read113_maxK57 608 12299
>scaffold400_len12247_cov25.2835_read113_maxK57 609 12247
>scaffold462_len12242_cov19.3106_read113_maxK57 610 12242
>scaffold567_len12238_cov27.861_read113_maxK57 611 12238
>scaffold6350_len12215_cov33_read113_maxK57 612 12215
>scaffold2172_len12171_cov28.6887_read113_maxK57 613 12171
>scaffold1374_len12126_cov22.1158_read113_maxK57 614 12126
>scaffold542_len12064_cov23.8008_read113_maxK57 615 12064
>scaffold212_len12030_cov29.4732_read113_maxK57 616 12030
>scaffold610_len12004_cov30.9641_read113_maxK57 617 12004
>scaffold6134_len11979_cov23_read113_maxK57 618 11979
>scaffold284_len11880_cov23.6349_read113_maxK57 619 11880
>scaffold545_len11869_cov25.4448_read113_maxK57 620 11869
>scaffold373_len11842_cov29.7108_read113_maxK57 621 11842
>scaffold420_len11834_cov23.9588_read113_maxK57 622 11834
>scaffold4925_len11832_cov22_read113_maxK57 623 11832
>scaffold340_len11807_cov29.5926_read113_maxK57 624 11807
>scaffold2546_len11802_cov34.0484_read113_maxK57 625 11802
>scaffold590_len11693_cov22.2793_read113_maxK57 626 11693
>scaffold5292_len11675_cov28_read113_maxK57 627 11675
>scaffold467_len11674_cov32.7089_read113_maxK57 628 11674
>scaffold908_len11634_cov16.1999_read113_maxK57 629 11634
>scaffold767_len11535_cov18.9815_read113_maxK57 630 11535
>scaffold190_len11529_cov42.7145_read113_maxK57 631 11529
>scaffold189_len11515_cov32.8953_read113_maxK57 632 11515
>scaffold1252_len11495_cov22.7365_read113_maxK57 633 11495
>scaffold10265_len11457_cov29_read113_maxK57 634 11457
>scaffold1650_len11335_cov27.1553_read113_maxK57 635 11335
>scaffold244_len11331_cov25.3602_read113_maxK57 636 11331
>scaffold4496_len11289_cov28_read113_maxK57 637 11289
>scaffold499_len11219_cov22.3385_read113_maxK57 638 11219
>scaffold1393_len11175_cov20.7859_read113_maxK57 639 11175
>scaffold7093_len11148_cov28_read113_maxK57 640 11148
>scaffold535_len11116_cov20.6488_read113_maxK57 641 11116
>scaffold495_len11115_cov34.5273_read113_maxK57 642 11115
>scaffold5939_len11079_cov30_read113_maxK57 643 11079
>scaffold1453_len11071_cov20.069_read113_maxK57 644 11071
>scaffold321_len10974_cov20.1085_read113_maxK57 645 10974
>scaffold1477_len10839_cov25.0103_read113_maxK57 646 10839
>scaffold594_len10804_cov22.4995_read113_maxK57 647 10804
>scaffold1456_len10752_cov22.0647_read113_maxK57 648 10752
>scaffold1253_len10703_cov25.3417_read113_maxK57 649 10703
>scaffold458_len10570_cov21.0253_read113_maxK57 650 10570
>scaffold1069_len10556_cov19.2622_read113_maxK57 651 10556
>scaffold2027_len10502_cov22.0463_read113_maxK57 652 10502
>scaffold7246_len10475_cov28_read113_maxK57 653 10475
>scaffold664_len10472_cov26.7332_read113_maxK57 654 10472
>scaffold1041_len10468_cov25.4877_read113_maxK57 655 10468
>scaffold8915_len10462_cov34_read113_maxK57 656 10462
>scaffold511_len10381_cov25.6775_read113_maxK57 657 10381
>scaffold657_len10342_cov23.1421_read113_maxK57 658 10342
>scaffold1579_len10337_cov21.4646_read113_maxK57 659 10337
>scaffold1382_len10216_cov25.8436_read113_maxK57 660 10216
>scaffold7075_len10199_cov29_read113_maxK57 661 10199
>scaffold6080_len10173_cov30_read113_maxK57 662 10173
>scaffold163_len10136_cov39.9575_read113_maxK57 663 10136
>scaffold7107_len10130_cov26_read113_maxK57 664 10130
>scaffold654_len10119_cov23.0206_read113_maxK57 665 10119
>scaffold3978_len10034_cov18_read113_maxK57 666 10034
>scaffold509_len10026_cov21.9019_read113_maxK57 667 10026
>scaffold1123_len9987_cov26.6497_read113_maxK57 668 9987
>scaffold1356_len9974_cov23.0487_read113_maxK57 669 9974
>scaffold168_len9864_cov41.2575_read113_maxK57 670 9864
>scaffold8690_len9836_cov33_read113_maxK57 671 9836
>scaffold1070_len9829_cov31.1542_read113_maxK57 672 9829
>scaffold7485_len9820_cov27_read113_maxK57 673 9820
>scaffold447_len9780_cov23.6572_read113_maxK57 674 9780
>scaffold281_len9775_cov37.5551_read113_maxK57 675 9775
>scaffold3380_len9649_cov24_read113_maxK57 676 9649
>scaffold2543_len9641_cov32.0613_read113_maxK57 677 9641
>scaffold1245_len9533_cov60.5146_read113_maxK57 678 9533
>scaffold1431_len9511_cov27.1009_read113_maxK57 679 9511
>scaffold1474_len9405_cov35.5452_read113_maxK57 680 9405
>scaffold1355_len9380_cov24.0004_read113_maxK57 681 9380
>scaffold1084_len9353_cov22.3401_read113_maxK57 682 9353
>scaffold1702_len9339_cov31.405_read113_maxK57 683 9339
>scaffold1335_len9249_cov18.0952_read113_maxK57 684 9249
>scaffold980_len9205_cov21.4462_read113_maxK57 685 9205
>scaffold1499_len9140_cov22.3779_read113_maxK57 686 9140
>scaffold778_len9022_cov25.9926_read113_maxK57 687 9022
>scaffold493_len8952_cov19.4078_read113_maxK57 688 8952
>scaffold575_len8883_cov24.4899_read113_maxK57 689 8883
>scaffold1990_len8847_cov26.5205_read113_maxK57 690 8847
>scaffold1087_len8844_cov25.1278_read113_maxK57 691 8844
>scaffold972_len8831_cov18.8786_read113_maxK57 692 8831
>scaffold174_len8785_cov43.3887_read113_maxK57 693 8785
>scaffold296_len8756_cov23.0457_read113_maxK57 694 8756
>scaffold1719_len8751_cov18.7868_read113_maxK57 695 8751
>scaffold2176_len8746_cov21.6381_read113_maxK57 696 8746
>scaffold846_len8730_cov20.7122_read113_maxK57 697 8730
>scaffold167_len8699_cov46.8329_read113_maxK57 698 8699
>scaffold1488_len8698_cov30.7684_read113_maxK57 699 8698
>scaffold1044_len8682_cov16.011_read113_maxK57 700 8682
>scaffold1012_len8650_cov26.6115_read113_maxK57 701 8650
>scaffold1617_len8624_cov23.954_read113_maxK57 702 8624
>scaffold4014_len8621_cov29_read113_maxK57 703 8621
>scaffold1404_len8601_cov31.997_read113_maxK57 704 8601
>scaffold1351_len8596_cov34.0982_read113_maxK57 705 8596
>scaffold326_len8547_cov44.1765_read113_maxK57 706 8547
>scaffold4170_len8546_cov29_read113_maxK57 707 8546
>scaffold6963_len8539_cov30_read113_maxK57 708 8539
>scaffold1370_len8532_cov19.427_read113_maxK57 709 8532
>scaffold409_len8503_cov18.537_read113_maxK57 710 8503
>scaffold8945_len8447_cov28_read113_maxK57 711 8447
>scaffold184_len8440_cov48.3911_read113_maxK57 712 8440
>scaffold821_len8389_cov27.3362_read113_maxK57 713 8389
>scaffold455_len8334_cov16.4388_read113_maxK57 714 8334
>scaffold2516_len8317_cov27.0383_read113_maxK57 715 8317
>scaffold1446_len8304_cov26.7703_read113_maxK57 716 8304
>scaffold6600_len8242_cov26_read113_maxK57 717 8242
>scaffold305_len8238_cov31.965_read113_maxK57 718 8238
>scaffold278_len8221_cov26.6708_read113_maxK57 719 8221
>scaffold270_len8214_cov31.4281_read113_maxK57 720 8214
>scaffold418_len8183_cov51.25_read113_maxK57 721 8183
>scaffold419_len8182_cov25.9805_read113_maxK57 722 8182
>scaffold6526_len8167_cov30_read113_maxK57 723 8167
>scaffold832_len8141_cov15.858_read113_maxK57 724 8141
>scaffold1062_len8133_cov15.2764_read113_maxK57 725 8133
>scaffold2246_len8112_cov27.9515_read113_maxK57 726 8112
>scaffold1459_len8096_cov22.9809_read113_maxK57 727 8096
>scaffold1301_len8083_cov16.4894_read113_maxK57 728 8083
>scaffold1124_len8013_cov26.441_read113_maxK57 729 8013
>scaffold6052_len7959_cov26_read113_maxK57 730 7959
>scaffold1420_len7796_cov31.9302_read113_maxK57 731 7796
>scaffold1570_len7780_cov29.1185_read113_maxK57 732 7780
>scaffold4552_len7755_cov28_read113_maxK57 733 7755
>scaffold672_len7727_cov35.3037_read113_maxK57 734 7727
>scaffold4146_len7723_cov20_read113_maxK57 735 7723
>scaffold1674_len7707_cov21.8264_read113_maxK57 736 7707
>scaffold655_len7699_cov26.6207_read113_maxK57 737 7699
>scaffold684_len7657_cov22.0758_read113_maxK57 738 7657
>scaffold946_len7644_cov17.7866_read113_maxK57 739 7644
>scaffold1112_len7597_cov19.7395_read113_maxK57 740 7597
>scaffold942_len7572_cov27.7251_read113_maxK57 741 7572
>scaffold1424_len7499_cov17.4642_read113_maxK57 742 7499
>scaffold285_len7404_cov32.8109_read113_maxK57 743 7404
>scaffold471_len7402_cov26.1308_read113_maxK57 744 7402
>scaffold330_len7376_cov42.4521_read113_maxK57 745 7376
>scaffold503_len7353_cov19.9741_read113_maxK57 746 7353
>scaffold433_len7339_cov21.6749_read113_maxK57 747 7339
>scaffold1618_len7308_cov19.0239_read113_maxK57 748 7308
>scaffold8941_len7289_cov30_read113_maxK57 749 7289
>scaffold1723_len7289_cov25.1259_read113_maxK57 750 7289
>scaffold5469_len7286_cov33_read113_maxK57 751 7286
>scaffold6229_len7281_cov26_read113_maxK57 752 7281
>scaffold636_len7268_cov22.0571_read113_maxK57 753 7268
>scaffold5757_len7235_cov26_read113_maxK57 754 7235
>scaffold725_len7220_cov26.8854_read113_maxK57 755 7220
>scaffold1534_len7181_cov20.8049_read113_maxK57 756 7181
>scaffold906_len7167_cov17.2219_read113_maxK57 757 7167
>scaffold804_len7161_cov31.0082_read113_maxK57 758 7161
>scaffold1647_len7074_cov18.2478_read113_maxK57 759 7074
>scaffold1075_len7012_cov25.0893_read113_maxK57 760 7012
>scaffold4308_len7011_cov28_read113_maxK57 761 7011
>scaffold515_len6970_cov45.0555_read113_maxK57 762 6970
>scaffold186485_len6961_cov20.6551_read113_maxK57 763 6961
>scaffold2174_len6948_cov33.1228_read113_maxK57 764 6948
>scaffold1214_len6910_cov32.8754_read113_maxK57 765 6910
>scaffold1329_len6901_cov25.5436_read113_maxK57 766 6901
>scaffold395_len6864_cov20.091_read113_maxK57 767 6864
>scaffold372_len6860_cov30.1088_read113_maxK57 768 6860
>scaffold1236_len6836_cov18.0348_read113_maxK57 769 6836
>scaffold1665_len6811_cov17.7406_read113_maxK57 770 6811
>scaffold507_len6807_cov18.3762_read113_maxK57 771 6807
>scaffold145_len6801_cov52.8416_read113_maxK57 772 6801
>scaffold3323_len6788_cov35_read113_maxK57 773 6788
>scaffold1339_len6769_cov26.149_read113_maxK57 774 6769
>scaffold630_len6767_cov58.018_read113_maxK57 775 6767
>scaffold363_len6765_cov18.0929_read113_maxK57 776 6765
>scaffold1661_len6764_cov22.784_read113_maxK57 777 6764
>scaffold1639_len6761_cov18.3336_read113_maxK57 778 6761
>scaffold248_len6741_cov19.1334_read113_maxK57 779 6741
>scaffold1392_len6738_cov17.988_read113_maxK57 780 6738
>scaffold1380_len6733_cov20.4573_read113_maxK57 781 6733
>scaffold7471_len6724_cov25_read113_maxK57 782 6724
>scaffold1060_len6713_cov33.8859_read113_maxK57 783 6713
>scaffold8935_len6708_cov33_read113_maxK57 784 6708
>scaffold1349_len6700_cov22.9182_read113_maxK57 785 6700
>scaffold487_len6694_cov32.6859_read113_maxK57 786 6694
>scaffold7270_len6693_cov34_read113_maxK57 787 6693
>scaffold1347_len6676_cov17.5619_read113_maxK57 788 6676
>scaffold1567_len6668_cov21.3487_read113_maxK57 789 6668
>scaffold477_len6643_cov24.028_read113_maxK57 790 6643
>scaffold1215_len6611_cov39.0164_read113_maxK57 791 6611
>scaffold5829_len6597_cov26_read113_maxK57 792 6597
>scaffold756_len6574_cov22.0221_read113_maxK57 793 6574
>scaffold4244_len6542_cov26_read113_maxK57 794 6542
>scaffold677_len6520_cov21.871_read113_maxK57 795 6520
>scaffold2291_len6497_cov17.0957_read113_maxK57 796 6497
>scaffold1018_len6477_cov22.0559_read113_maxK57 797 6477
>scaffold1436_len6464_cov24.755_read113_maxK57 798 6464
>scaffold874_len6462_cov23.1439_read113_maxK57 799 6462
>scaffold7428_len6417_cov32_read113_maxK57 800 6417
>scaffold1373_len6409_cov29.3995_read113_maxK57 801 6409
>scaffold1482_len6384_cov15.5885_read113_maxK57 802 6384
>scaffold3956_len6383_cov13_read113_maxK57 803 6383
>scaffold453_len6375_cov26.8048_read113_maxK57 804 6375
>scaffold5806_len6368_cov27_read113_maxK57 805 6368
>scaffold1725_len6340_cov29.7139_read113_maxK57 806 6340
>scaffold1469_len6334_cov28.0105_read113_maxK57 807 6334
>scaffold331_len6333_cov18.2758_read113_maxK57 808 6333
>scaffold1321_len6331_cov22.0255_read113_maxK57 809 6331
>scaffold888_len6324_cov27.0458_read113_maxK57 810 6324
>scaffold297_len6313_cov33.9366_read113_maxK57 811 6313
>scaffold1119_len6313_cov25.1228_read113_maxK57 812 6313
>scaffold1304_len6300_cov19.5429_read113_maxK57 813 6300
>scaffold5942_len6278_cov37_read113_maxK57 814 6278
>scaffold483_len6277_cov24.2904_read113_maxK57 815 6277
>scaffold5879_len6265_cov33_read113_maxK57 816 6265
>scaffold1413_len6223_cov15.8624_read113_maxK57 817 6223
>scaffold6850_len6159_cov29_read113_maxK57 818 6159
>scaffold5972_len6158_cov16_read113_maxK57 819 6158
>scaffold3240_len6140_cov24_read113_maxK57 820 6140
>scaffold1484_len6134_cov19.5136_read113_maxK57 821 6134
>scaffold1206_len6128_cov22.9119_read113_maxK57 822 6128
>scaffold1114_len6123_cov27.906_read113_maxK57 823 6123
>scaffold249_len6119_cov35.0086_read113_maxK57 824 6119
>scaffold773_len6107_cov22.4917_read113_maxK57 825 6107
>scaffold1249_len6093_cov19.0276_read113_maxK57 826 6093
>scaffold865_len6093_cov35.4974_read113_maxK57 827 6093
>scaffold1449_len6091_cov27.04_read113_maxK57 828 6091
>scaffold1240_len6053_cov26.8978_read113_maxK57 829 6053
>scaffold5953_len6034_cov25_read113_maxK57 830 6034
>scaffold572_len6008_cov30.3376_read113_maxK57 831 6008
>scaffold1481_len5990_cov19.2113_read113_maxK57 832 5990
>scaffold8833_len5961_cov34_read113_maxK57 833 5961
>scaffold193039_len5943_cov129_read113_maxK57 834 5943
>scaffold1284_len5942_cov20.0021_read113_maxK57 835 5942
>scaffold64741_len5931_cov28_read113_maxK57 836 5931
>scaffold1063_len5929_cov20.4253_read113_maxK57 837 5929
>scaffold6950_len5916_cov28_read113_maxK57 838 5916
>scaffold1224_len5880_cov21.3783_read113_maxK57 839 5880
>scaffold446_len5878_cov27.4451_read113_maxK57 840 5878
>scaffold837_len5872_cov16.3668_read113_maxK57 841 5872
>scaffold519_len5870_cov16.7013_read113_maxK57 842 5870
>scaffold1572_len5869_cov17.8233_read113_maxK57 843 5869
>scaffold1520_len5860_cov24.2768_read113_maxK57 844 5860
>scaffold1582_len5839_cov22.4616_read113_maxK57 845 5839
>scaffold1209_len5815_cov21.2688_read113_maxK57 846 5815
>scaffold7026_len5810_cov21_read113_maxK57 847 5810
>scaffold1442_len5789_cov18.0508_read113_maxK57 848 5789
>scaffold1422_len5763_cov24.657_read113_maxK57 849 5763
>scaffold834_len5748_cov20.9232_read113_maxK57 850 5748
>scaffold589_len5748_cov24.5589_read113_maxK57 851 5748
>scaffold1576_len5744_cov25.6262_read113_maxK57 852 5744
>scaffold6406_len5744_cov34_read113_maxK57 853 5744
>scaffold9937_len5743_cov29_read113_maxK57 854 5743
>scaffold1132_len5737_cov18.7598_read113_maxK57 855 5737
>scaffold1192_len5737_cov20.8767_read113_maxK57 856 5737
>scaffold354_len5730_cov26.1149_read113_maxK57 857 5730
>scaffold1254_len5708_cov24.3407_read113_maxK57 858 5708
>scaffold431_len5675_cov18.6776_read113_maxK57 859 5675
>scaffold5408_len5670_cov24_read113_maxK57 860 5670
>scaffold1418_len5661_cov23.9184_read113_maxK57 861 5661
>scaffold5865_len5655_cov26_read113_maxK57 862 5655
>scaffold939_len5595_cov59.2129_read113_maxK57 863 5595
>scaffold1121_len5592_cov18.0168_read113_maxK57 864 5592
>scaffold788_len5576_cov28.6614_read113_maxK57 865 5576
>scaffold374_len5563_cov29.2088_read113_maxK57 866 5563
>scaffold565_len5543_cov27.6572_read113_maxK57 867 5543
>scaffold1292_len5481_cov17.5746_read113_maxK57 868 5481
>scaffold3676_len5456_cov34_read113_maxK57 869 5456
>scaffold6811_len5450_cov34_read113_maxK57 870 5450
>scaffold1334_len5445_cov19.1612_read113_maxK57 871 5445
>scaffold521_len5424_cov32.496_read113_maxK57 872 5424
>scaffold4007_len5405_cov26_read113_maxK57 873 5405
>scaffold1026_len5400_cov21.2159_read113_maxK57 874 5400
>scaffold1239_len5398_cov18.2586_read113_maxK57 875 5398
>scaffold4998_len5397_cov31_read113_maxK57 876 5397
>scaffold1126_len5383_cov22.8204_read113_maxK57 877 5383
>scaffold826_len5382_cov23.4808_read113_maxK57 878 5382
>scaffold6000_len5378_cov36_read113_maxK57 879 5378
>scaffold432_len5372_cov23.7093_read113_maxK57 880 5372
>scaffold2609_len5340_cov28.7732_read113_maxK57 881 5340
>scaffold4402_len5331_cov30_read113_maxK57 882 5331
>scaffold633_len5308_cov21.4263_read113_maxK57 883 5308
>scaffold1117_len5298_cov29.1445_read113_maxK57 884 5298
>scaffold8083_len5296_cov44_read113_maxK57 885 5296
>scaffold1555_len5258_cov24.5485_read113_maxK57 886 5258
>scaffold6717_len5202_cov33_read113_maxK57 887 5202
>scaffold1450_len5187_cov24.2144_read113_maxK57 888 5187
>scaffold7733_len5168_cov32_read113_maxK57 889 5168
>scaffold739_len5163_cov32.3109_read113_maxK57 890 5163
>scaffold595_len5157_cov26.2363_read113_maxK57 891 5157
>scaffold5946_len5079_cov23_read113_maxK57 892 5079
>scaffold759_len5069_cov21.8686_read113_maxK57 893 5069
>scaffold1419_len5055_cov22.8099_read113_maxK57 894 5055
>scaffold1138_len5047_cov41.4181_read113_maxK57 895 5047
>scaffold5894_len5045_cov26_read113_maxK57 896 5045
>scaffold5255_len5037_cov40_read113_maxK57 897 5037
>scaffold1465_len5029_cov22.6488_read113_maxK57 898 5029
>scaffold2284_len5024_cov16.8098_read113_maxK57 899 5024
>scaffold1032_len4998_cov17.3141_read113_maxK57 900 4998
>scaffold1243_len4969_cov17.9136_read113_maxK57 901 4969
>scaffold5609_len4956_cov19_read113_maxK57 902 4956
>scaffold1402_len4931_cov27.2209_read113_maxK57 903 4931
>scaffold1228_len4893_cov21.4835_read113_maxK57 904 4893
>scaffold712_len4883_cov52.1356_read113_maxK57 905 4883
>scaffold552_len4849_cov35.5811_read113_maxK57 906 4849
>scaffold482_len4848_cov20.8028_read113_maxK57 907 4848
>scaffold6351_len4816_cov35_read113_maxK57 908 4816
>scaffold7103_len4789_cov35_read113_maxK57 909 4789
>scaffold1200_len4731_cov18.7905_read113_maxK57 910 4731
>scaffold6241_len4724_cov23_read113_maxK57 911 4724
>scaffold1414_len4696_cov24.8347_read113_maxK57 912 4696
>scaffold7051_len4690_cov32_read113_maxK57 913 4690
>scaffold5955_len4681_cov24_read113_maxK57 914 4681
>scaffold415_len4679_cov40.2451_read113_maxK57 915 4679
>scaffold1120_len4678_cov23.3912_read113_maxK57 916 4678
>scaffold1503_len4675_cov25.2872_read113_maxK57 917 4675
>scaffold1366_len4669_cov22.7331_read113_maxK57 918 4669
>scaffold394_len4666_cov44.244_read113_maxK57 919 4666
>scaffold7915_len4662_cov34_read113_maxK57 920 4662
>scaffold978_len4651_cov21.7657_read113_maxK57 921 4651
>scaffold685_len4650_cov24.026_read113_maxK57 922 4650
>scaffold328_len4637_cov74.0547_read113_maxK57 923 4637
>scaffold1016_len4629_cov18.1765_read113_maxK57 924 4629
>scaffold6150_len4618_cov29_read113_maxK57 925 4618
>scaffold4828_len4616_cov42_read113_maxK57 926 4616
>scaffold2602_len4590_cov27.0243_read113_maxK57 927 4590
>scaffold7849_len4577_cov28_read113_maxK57 928 4577
>scaffold644_len4566_cov42.7284_read113_maxK57 929 4566
>scaffold1620_len4555_cov22.9124_read113_maxK57 930 4555
>scaffold428_len4555_cov55.5664_read113_maxK57 931 4555
>scaffold10686_len4548_cov28_read113_maxK57 932 4548
>scaffold1291_len4531_cov16.5619_read113_maxK57 933 4531
>scaffold1271_len4519_cov16.1332_read113_maxK57 934 4519
>scaffold2587_len4507_cov21.8396_read113_maxK57 935 4507
>scaffold1202_len4502_cov59.8806_read113_maxK57 936 4502
>scaffold4210_len4499_cov26_read113_maxK57 937 4499
>scaffold237_len4483_cov20.592_read113_maxK57 938 4483
>scaffold283_len4471_cov42.3517_read113_maxK57 939 4471
>scaffold166379_len4450_cov30_read113_maxK57 940 4450
>scaffold1115_len4434_cov17.6293_read113_maxK57 941 4434
>scaffold1566_len4426_cov26.2633_read113_maxK57 942 4426
>scaffold4652_len4424_cov63_read113_maxK57 943 4424
>scaffold9128_len4417_cov27_read113_maxK57 944 4417
>scaffold1360_len4417_cov20.8379_read113_maxK57 945 4417
>scaffold6839_len4413_cov29_read113_maxK57 946 4413
>scaffold602_len4386_cov28.3813_read113_maxK57 947 4386
>scaffold970_len4368_cov33.8931_read113_maxK57 948 4368
>scaffold958_len4345_cov21.7339_read113_maxK57 949 4345
>scaffold1485_len4334_cov17.6336_read113_maxK57 950 4334
>scaffold584_len4311_cov33.8638_read113_maxK57 951 4311
>scaffold417_len4308_cov53.3617_read113_maxK57 952 4308
>scaffold1141_len4296_cov21.494_read113_maxK57 953 4296
>scaffold2083_len4286_cov100.702_read113_maxK57 954 4286
>scaffold7053_len4275_cov19_read113_maxK57 955 4275
>scaffold2238_len4272_cov27.8484_read113_maxK57 956 4272
>scaffold322_len4271_cov44.0028_read113_maxK57 957 4271
>scaffold6910_len4261_cov20_read113_maxK57 958 4261
>scaffold549_len4252_cov28.2118_read113_maxK57 959 4252
>scaffold1258_len4244_cov29.199_read113_maxK57 960 4244
>scaffold355_len4238_cov52.066_read113_maxK57 961 4238
>scaffold1461_len4227_cov22.0788_read113_maxK57 962 4227
>scaffold7605_len4194_cov32_read113_maxK57 963 4194
>scaffold701_len4179_cov28.7989_read113_maxK57 964 4179
>scaffold4794_len4172_cov25_read113_maxK57 965 4172
>scaffold10810_len4161_cov27_read113_maxK57 966 4161
>scaffold413_len4153_cov27.6928_read113_maxK57 967 4153
>scaffold443_len4147_cov24.4436_read113_maxK57 968 4147
>scaffold3736_len4141_cov25_read113_maxK57 969 4141
>scaffold5290_len4139_cov27_read113_maxK57 970 4139
>scaffold4180_len4104_cov23_read113_maxK57 971 4104
>scaffold4126_len4097_cov31_read113_maxK57 972 4097
>scaffold1259_len4091_cov22.9781_read113_maxK57 973 4091
>scaffold1885_len4078_cov29.8396_read113_maxK57 974 4078
>scaffold5970_len4040_cov15_read113_maxK57 975 4040
>scaffold1102_len4032_cov17.8842_read113_maxK57 976 4032
>scaffold166034_len4028_cov26_read113_maxK57 977 4028
>scaffold791_len4011_cov17.4184_read113_maxK57 978 4011
>scaffold1383_len4011_cov22.0553_read113_maxK57 979 4011
>scaffold988_len4007_cov25.6424_read113_maxK57 980 4007
>scaffold1507_len4005_cov31.3505_read113_maxK57 981 4005
>scaffold560_len3991_cov13.9445_read113_maxK57 982 3991
>scaffold7957_len3979_cov29_read113_maxK57 983 3979
>scaffold426_len3970_cov51.5181_read113_maxK57 984 3970
>scaffold969_len3952_cov32.5983_read113_maxK57 985 3952
>scaffold1511_len3945_cov21.6064_read113_maxK57 986 3945
>scaffold502_len3945_cov40.0126_read113_maxK57 987 3945
>scaffold492_len3932_cov26.1311_read113_maxK57 988 3932
>scaffold1217_len3910_cov22.2014_read113_maxK57 989 3910
>scaffold390_len3890_cov79.3094_read113_maxK57 990 3890
>scaffold2089_len3833_cov48.5044_read113_maxK57 991 3833
>scaffold6999_len3826_cov28_read113_maxK57 992 3826
>scaffold7535_len3806_cov23_read113_maxK57 993 3806
>scaffold1188_len3802_cov15.8498_read113_maxK57 994 3802
>scaffold505_len3799_cov13.5041_read113_maxK57 995 3799
>scaffold1131_len3795_cov21.205_read113_maxK57 996 3795
>scaffold547_len3784_cov41.2596_read113_maxK57 997 3784
>scaffold1022_len3767_cov25.3668_read113_maxK57 998 3767
>scaffold1175_len3763_cov18.9117_read113_maxK57 999 3763
>scaffold1039_len3763_cov41.4431_read113_maxK57 1000 3763
>scaffold1083_len3743_cov17.7058_read113_maxK57 1001 3743
>scaffold1019_len3738_cov18.6416_read113_maxK57 1002 3738
>scaffold7864_len3738_cov33_read113_maxK57 1003 3738
>scaffold1316_len3738_cov33.1792_read113_maxK57 1004 3738
>scaffold538_len3730_cov33.7607_read113_maxK57 1005 3730
>scaffold522_len3720_cov16.6057_read113_maxK57 1006 3720
>scaffold359_len3714_cov50.2077_read113_maxK57 1007 3714
>scaffold1494_len3710_cov29.3765_read113_maxK57 1008 3710
>scaffold8265_len3707_cov22_read113_maxK57 1009 3707
>scaffold1198_len3702_cov28.666_read113_maxK57 1010 3702
>scaffold114313_len3682_cov32_read113_maxK57 1011 3682
>scaffold379_len3678_cov41.7933_read113_maxK57 1012 3678
>scaffold1498_len3676_cov20.99_read113_maxK57 1013 3676
>scaffold4028_len3666_cov30_read113_maxK57 1014 3666
>scaffold5433_len3662_cov22_read113_maxK57 1015 3662
>scaffold4020_len3656_cov25_read113_maxK57 1016 3656
>scaffold1385_len3649_cov21.9019_read113_maxK57 1017 3649
>scaffold8933_len3648_cov34_read113_maxK57 1018 3648
>scaffold1256_len3646_cov25.74_read113_maxK57 1019 3646
>scaffold6568_len3643_cov28_read113_maxK57 1020 3643
>scaffold643_len3620_cov46.8278_read113_maxK57 1021 3620
>scaffold10604_len3599_cov34_read113_maxK57 1022 3599
>scaffold6333_len3592_cov25_read113_maxK57 1023 3592
>scaffold1421_len3591_cov25.1521_read113_maxK57 1024 3591
>scaffold930_len3591_cov20.6986_read113_maxK57 1025 3591
>scaffold7084_len3589_cov26_read113_maxK57 1026 3589
>scaffold10567_len3584_cov28_read113_maxK57 1027 3584
>scaffold1196_len3576_cov24.7961_read113_maxK57 1028 3576
>scaffold149965_len3568_cov28_read113_maxK57 1029 3568
>scaffold1532_len3560_cov17.8546_read113_maxK57 1030 3560
>scaffold1504_len3554_cov32.5941_read113_maxK57 1031 3554
>scaffold5407_len3551_cov23_read113_maxK57 1032 3551
>scaffold1445_len3541_cov24.9893_read113_maxK57 1033 3541
>scaffold1068_len3540_cov23.6909_read113_maxK57 1034 3540
>scaffold1213_len3536_cov38.9942_read113_maxK57 1035 3536
>scaffold1025_len3516_cov23.4385_read113_maxK57 1036 3516
>scaffold5794_len3501_cov23_read113_maxK57 1037 3501
>scaffold934_len3498_cov26.9202_read113_maxK57 1038 3498
>scaffold5008_len3496_cov25_read113_maxK57 1039 3496
>scaffold1111_len3495_cov18.509_read113_maxK57 1040 3495
>scaffold6648_len3479_cov24_read113_maxK57 1041 3479
>scaffold1539_len3421_cov17.3982_read113_maxK57 1042 3421
>scaffold490_len3417_cov20.9399_read113_maxK57 1043 3417
>scaffold2285_len3413_cov21.5455_read113_maxK57 1044 3413
>scaffold763_len3412_cov22.5846_read113_maxK57 1045 3412
>scaffold396_len3402_cov46.5861_read113_maxK57 1046 3402
>scaffold393_len3398_cov25.6532_read113_maxK57 1047 3398
>scaffold896_len3396_cov20.018_read113_maxK57 1048 3396
>scaffold6433_len3394_cov34_read113_maxK57 1049 3394
>scaffold1464_len3357_cov25.1744_read113_maxK57 1050 3357
>scaffold6031_len3355_cov22_read113_maxK57 1051 3355
>scaffold4102_len3346_cov30_read113_maxK57 1052 3346
>scaffold3819_len3344_cov25_read113_maxK57 1053 3344
>scaffold593_len3340_cov35.3161_read113_maxK57 1054 3340
>scaffold1462_len3338_cov19.3696_read113_maxK57 1055 3338
>scaffold364_len3338_cov40.1048_read113_maxK57 1056 3338
>scaffold6578_len3333_cov53_read113_maxK57 1057 3333
>scaffold7074_len3315_cov15_read113_maxK57 1058 3315
>scaffold6121_len3303_cov28_read113_maxK57 1059 3303
>scaffold971_len3303_cov20.5611_read113_maxK57 1060 3303
>scaffold982_len3295_cov18.6519_read113_maxK57 1061 3295
>scaffold516_len3285_cov29.7988_read113_maxK57 1062 3285
>scaffold1448_len3284_cov33.9229_read113_maxK57 1063 3284
>scaffold6329_len3264_cov16_read113_maxK57 1064 3264
>scaffold7412_len3260_cov30_read113_maxK57 1065 3260
>scaffold361_len3248_cov27.3781_read113_maxK57 1066 3248
>scaffold793_len3248_cov34.3223_read113_maxK57 1067 3248
>scaffold481_len3246_cov42.0346_read113_maxK57 1068 3246
>scaffold4287_len3241_cov21_read113_maxK57 1069 3241
>scaffold1235_len3225_cov20.2257_read113_maxK57 1070 3225
>scaffold4483_len3224_cov27_read113_maxK57 1071 3224
>scaffold7893_len3219_cov32_read113_maxK57 1072 3219
>scaffold193025_len3173_cov95_read113_maxK57 1073 3173
>scaffold8907_len3166_cov33_read113_maxK57 1074 3166
>scaffold7217_len3156_cov26_read113_maxK57 1075 3156
>scaffold1563_len3155_cov17.832_read113_maxK57 1076 3155
>scaffold5164_len3140_cov15_read113_maxK57 1077 3140
>scaffold981_len3137_cov19.9501_read113_maxK57 1078 3137
>scaffold186484_len3135_cov31.276_read113_maxK57 1079 3135
>scaffold6364_len3134_cov32_read113_maxK57 1080 3134
>scaffold6013_len3120_cov25_read113_maxK57 1081 3120
>scaffold6092_len3114_cov32_read113_maxK57 1082 3114
>scaffold5339_len3104_cov17_read113_maxK57 1083 3104
>scaffold1137_len3069_cov30.3537_read113_maxK57 1084 3069
>scaffold1457_len3064_cov32.9861_read113_maxK57 1085 3064
>scaffold1678_len3063_cov17.8343_read113_maxK57 1086 3063
>scaffold365_len3055_cov33.9044_read113_maxK57 1087 3055
>scaffold165920_len3051_cov26_read113_maxK57 1088 3051
>scaffold6323_len3050_cov30_read113_maxK57 1089 3050
>scaffold1144_len3042_cov27.6718_read113_maxK57 1090 3042
>scaffold7069_len3041_cov19_read113_maxK57 1091 3041
>scaffold667_len3030_cov27.4628_read113_maxK57 1092 3030
>scaffold6531_len3007_cov60_read113_maxK57 1093 3007
>scaffold1425_len3002_cov16.7206_read113_maxK57 1094 3002
>scaffold496_len2996_cov54.9913_read113_maxK57 1095 2996
>scaffold5349_len2983_cov25_read113_maxK57 1096 2983
>scaffold962_len2977_cov25.2004_read113_maxK57 1097 2977
>scaffold5445_len2973_cov30_read113_maxK57 1098 2973
>scaffold2209_len2971_cov18.9627_read113_maxK57 1099 2971
>scaffold1991_len2937_cov18.018_read113_maxK57 1100 2937
>scaffold1502_len2934_cov15.9875_read113_maxK57 1101 2934
>scaffold884_len2929_cov27.245_read113_maxK57 1102 2929
>scaffold1409_len2900_cov23.7955_read113_maxK57 1103 2900
>scaffold1568_len2881_cov23.8737_read113_maxK57 1104 2881
>scaffold5815_len2865_cov30_read113_maxK57 1105 2865
>scaffold320_len2862_cov44.2183_read113_maxK57 1106 2862
>scaffold676_len2858_cov23.8258_read113_maxK57 1107 2858
>scaffold5737_len2847_cov30_read113_maxK57 1108 2847
>scaffold1104_len2842_cov27.4056_read113_maxK57 1109 2842
>scaffold186519_len2841_cov74_read113_maxK57 1110 2841
>scaffold7150_len2830_cov16_read113_maxK57 1111 2830
>scaffold1208_len2822_cov28.7822_read113_maxK57 1112 2822
>scaffold4823_len2816_cov32_read113_maxK57 1113 2816
>scaffold6094_len2797_cov35_read113_maxK57 1114 2797
>scaffold1471_len2781_cov23.7297_read113_maxK57 1115 2781
>scaffold5050_len2769_cov26_read113_maxK57 1116 2769
>scaffold1073_len2762_cov36.3685_read113_maxK57 1117 2762
>scaffold2045_len2754_cov17.8043_read113_maxK57 1118 2754
>scaffold6926_len2725_cov22_read113_maxK57 1119 2725
>scaffold889_len2717_cov37.7215_read113_maxK57 1120 2717
>scaffold8920_len2675_cov38_read113_maxK57 1121 2675
>scaffold1637_len2657_cov43.6956_read113_maxK57 1122 2657
>scaffold671_len2651_cov33.498_read113_maxK57 1123 2651
>scaffold2184_len2647_cov19.7231_read113_maxK57 1124 2647
>scaffold640_len2641_cov57.0702_read113_maxK57 1125 2641
>scaffold3696_len2629_cov38_read113_maxK57 1126 2629
>scaffold4047_len2615_cov32_read113_maxK57 1127 2615
>scaffold397_len2597_cov13.6897_read113_maxK57 1128 2597
>scaffold1472_len2568_cov34.5873_read113_maxK57 1129 2568
>scaffold1378_len2559_cov23.8836_read113_maxK57 1130 2559
>scaffold6122_len2557_cov29_read113_maxK57 1131 2557
>scaffold1152_len2551_cov18.2659_read113_maxK57 1132 2551
>scaffold1004_len2550_cov25.7566_read113_maxK57 1133 2550
>scaffold4237_len2545_cov62_read113_maxK57 1134 2545
>scaffold7154_len2543_cov29_read113_maxK57 1135 2543
>scaffold3977_len2541_cov24_read113_maxK57 1136 2541
>scaffold3629_len2526_cov25_read113_maxK57 1137 2526
>scaffold895_len2519_cov32.2497_read113_maxK57 1138 2519
>scaffold1434_len2518_cov22.7688_read113_maxK57 1139 2518
>scaffold810_len2518_cov34.2095_read113_maxK57 1140 2518
>scaffold166145_len2513_cov24_read113_maxK57 1141 2513
>scaffold1401_len2510_cov23.8089_read113_maxK57 1142 2510
>scaffold1125_len2507_cov17.559_read113_maxK57 1143 2507
>scaffold6971_len2506_cov34_read113_maxK57 1144 2506
>scaffold1726_len2502_cov25.9836_read113_maxK57 1145 2502
>scaffold933_len2496_cov18.8416_read113_maxK57 1146 2496
>scaffold3980_len2493_cov26_read113_maxK57 1147 2493
>scaffold2566_len2492_cov24.6896_read113_maxK57 1148 2492
>scaffold2517_len2487_cov27.5954_read113_maxK57 1149 2487
>scaffold1515_len2467_cov15.4959_read113_maxK57 1150 2467
>scaffold5420_len2456_cov32_read113_maxK57 1151 2456
>scaffold1897_len2446_cov21.1701_read113_maxK57 1152 2446
>scaffold7096_len2441_cov24_read113_maxK57 1153 2441
>scaffold1622_len2441_cov42.7109_read113_maxK57 1154 2441
>scaffold168681_len2438_cov46_read113_maxK57 1155 2438
>scaffold1008_len2435_cov23.8473_read113_maxK57 1156 2435
>scaffold5818_len2432_cov51_read113_maxK57 1157 2432
>scaffold1372_len2429_cov30.4553_read113_maxK57 1158 2429
>scaffold4909_len2419_cov33_read113_maxK57 1159 2419
>scaffold1167_len2412_cov31.2529_read113_maxK57 1160 2412
>scaffold597_len2411_cov41.3442_read113_maxK57 1161 2411
>scaffold852_len2408_cov28.1857_read113_maxK57 1162 2408
>scaffold8862_len2396_cov25_read113_maxK57 1163 2396
>scaffold1098_len2388_cov28.508_read113_maxK57 1164 2388
>scaffold1201_len2387_cov33.1845_read113_maxK57 1165 2387
>scaffold10635_len2386_cov31_read113_maxK57 1166 2386
>scaffold3265_len2383_cov42_read113_maxK57 1167 2383
>scaffold5998_len2380_cov32_read113_maxK57 1168 2380
>scaffold111653_len2378_cov30_read113_maxK57 1169 2378
>scaffold1233_len2378_cov15.0811_read113_maxK57 1170 2378
>scaffold1649_len2370_cov24.6317_read113_maxK57 1171 2370
>scaffold5564_len2364_cov13_read113_maxK57 1172 2364
>scaffold887_len2358_cov14.4968_read113_maxK57 1173 2358
>scaffold402_len2354_cov26.969_read113_maxK57 1174 2354
>scaffold186488_len2353_cov40.1026_read113_maxK57 1175 2353
>scaffold4274_len2310_cov16_read113_maxK57 1176 2310
>scaffold6472_len2308_cov26_read113_maxK57 1177 2308
>scaffold97549_len2289_cov32_read113_maxK57 1178 2289
>scaffold1139_len2273_cov32.8495_read113_maxK57 1179 2273
>scaffold194_len2264_cov52.9601_read113_maxK57 1180 2264
>scaffold403_len2262_cov41.4365_read113_maxK57 1181 2262
>scaffold6418_len2261_cov34_read113_maxK57 1182 2261
>scaffold8649_len2257_cov33_read113_maxK57 1183 2257
>scaffold4867_len2241_cov27_read113_maxK57 1184 2241
>scaffold5885_len2238_cov33_read113_maxK57 1185 2238
>scaffold1135_len2232_cov16.0288_read113_maxK57 1186 2232
>scaffold1166_len2214_cov37.3616_read113_maxK57 1187 2214
>scaffold6804_len2185_cov28_read113_maxK57 1188 2185
>scaffold5963_len2184_cov32_read113_maxK57 1189 2184
>scaffold5887_len2157_cov20_read113_maxK57 1190 2157
>scaffold1388_len2154_cov16.0578_read113_maxK57 1191 2154
>scaffold7734_len2153_cov27_read113_maxK57 1192 2153
>scaffold8292_len2153_cov30_read113_maxK57 1193 2153
>scaffold7101_len2141_cov23_read113_maxK57 1194 2141
>scaffold1051_len2136_cov23.2931_read113_maxK57 1195 2136
>scaffold8943_len2123_cov31_read113_maxK57 1196 2123
>scaffold5555_len2115_cov36_read113_maxK57 1197 2115
>scaffold6274_len2113_cov23_read113_maxK57 1198 2113
>scaffold155505_len2102_cov28_read113_maxK57 1199 2102
>scaffold114767_len2089_cov32_read113_maxK57 1200 2089
>scaffold1466_len2088_cov29.924_read113_maxK57 1201 2088
>scaffold5878_len2088_cov15_read113_maxK57 1202 2088
>scaffold1221_len2085_cov18.9304_read113_maxK57 1203 2085
>scaffold1549_len2084_cov15.8607_read113_maxK57 1204 2084
>scaffold5623_len2084_cov54_read113_maxK57 1205 2084
>scaffold3951_len2071_cov33_read113_maxK57 1206 2071
>scaffold3552_len2066_cov21_read113_maxK57 1207 2066
>scaffold6763_len2060_cov33_read113_maxK57 1208 2060
>scaffold1048_len2054_cov23.4252_read113_maxK57 1209 2054
>scaffold907_len2031_cov15.0719_read113_maxK57 1210 2031
>scaffold1275_len2031_cov21.4456_read113_maxK57 1211 2031
>scaffold3332_len2030_cov24_read113_maxK57 1212 2030
>scaffold1023_len2023_cov20.9582_read113_maxK57 1213 2023
>scaffold7078_len2008_cov25_read113_maxK57 1214 2008
>scaffold7765_len2001_cov18_read113_maxK57 1215 2001
>scaffold5544_len1990_cov28_read113_maxK57 1216 1990
>scaffold5351_len1987_cov19_read113_maxK57 1217 1987
>scaffold512_len1979_cov31.8229_read113_maxK57 1218 1979
>scaffold1381_len1967_cov31.6898_read113_maxK57 1219 1967
>scaffold1052_len1964_cov31.08_read113_maxK57 1220 1964
>scaffold1597_len1963_cov26.7311_read113_maxK57 1221 1963
>scaffold186534_len1961_cov71_read113_maxK57 1222 1961
>scaffold2170_len1945_cov32.8843_read113_maxK57 1223 1945
>scaffold609_len1941_cov40.9871_read113_maxK57 1224 1941
>scaffold1730_len1933_cov48.5491_read113_maxK57 1225 1933
>scaffold1891_len1927_cov19.5356_read113_maxK57 1226 1927
>scaffold790_len1904_cov22.7812_read113_maxK57 1227 1904
>scaffold6542_len1900_cov52_read113_maxK57 1228 1900
>scaffold3711_len1895_cov31_read113_maxK57 1229 1895
>scaffold3669_len1876_cov26_read113_maxK57 1230 1876
>scaffold1608_len1875_cov21.6407_read113_maxK57 1231 1875
>scaffold824_len1871_cov22.8946_read113_maxK57 1232 1871
>scaffold1178_len1864_cov15.58_read113_maxK57 1233 1864
>scaffold488_len1862_cov55.4909_read113_maxK57 1234 1862
>scaffold4984_len1862_cov20_read113_maxK57 1235 1862
>scaffold2102_len1854_cov54.1638_read113_maxK57 1236 1854
>scaffold398_len1844_cov23.3748_read113_maxK57 1237 1844
>scaffold5566_len1835_cov20_read113_maxK57 1238 1835
>scaffold656_len1833_cov26.5737_read113_maxK57 1239 1833
>scaffold47113_len1825_cov24_read113_maxK57 1240 1825
>scaffold3942_len1818_cov30.6427_read113_maxK57 1241 1818
>scaffold1274_len1817_cov19.6962_read113_maxK57 1242 1817
>scaffold6331_len1814_cov32_read113_maxK57 1243 1814
>scaffold2166_len1802_cov65.7503_read113_maxK57 1244 1802
>scaffold4385_len1792_cov30_read113_maxK57 1245 1792
>scaffold2266_len1775_cov23.7468_read113_maxK57 1246 1775
>scaffold1642_len1772_cov29.8185_read113_maxK57 1247 1772
>scaffold8737_len1758_cov32_read113_maxK57 1248 1758
>scaffold147316_len1745_cov28_read113_maxK57 1249 1745
>scaffold639_len1744_cov49.0091_read113_maxK57 1250 1744
>scaffold7757_len1739_cov20_read113_maxK57 1251 1739
>scaffold6871_len1739_cov25_read113_maxK57 1252 1739
>scaffold441_len1733_cov24.3056_read113_maxK57 1253 1733
>scaffold5585_len1732_cov20_read113_maxK57 1254 1732
>scaffold5341_len1730_cov19_read113_maxK57 1255 1730
>scaffold728_len1729_cov32.9136_read113_maxK57 1256 1729
>scaffold6356_len1725_cov27_read113_maxK57 1257 1725
>scaffold6375_len1720_cov28_read113_maxK57 1258 1720
>scaffold217546_len1715_cov93_read113_maxK57 1259 1715
>scaffold7168_len1714_cov30_read113_maxK57 1260 1714
>scaffold5268_len1708_cov19_read113_maxK57 1261 1708
>scaffold166037_len1707_cov35_read113_maxK57 1262 1707
>scaffold3972_len1691_cov19_read113_maxK57 1263 1691
>scaffold166192_len1683_cov18_read113_maxK57 1264 1683
>scaffold830_len1676_cov37.604_read113_maxK57 1265 1676
>scaffold1557_len1676_cov26.939_read113_maxK57 1266 1676
>scaffold1458_len1673_cov24.1378_read113_maxK57 1267 1673
>scaffold3563_len1672_cov24_read113_maxK57 1268 1672
>scaffold186547_len1670_cov72_read113_maxK57 1269 1670
>scaffold1711_len1657_cov23.0362_read113_maxK57 1270 1657
>scaffold651_len1640_cov27.3895_read113_maxK57 1271 1640
>scaffold1475_len1624_cov9.9135_read113_maxK57 1272 1624
>scaffold166334_len1623_cov51_read113_maxK57 1273 1623
>scaffold6565_len1621_cov33_read113_maxK57 1274 1621
>scaffold8807_len1621_cov35_read113_maxK57 1275 1621
>scaffold4827_len1619_cov43_read113_maxK57 1276 1619
>scaffold5870_len1618_cov30_read113_maxK57 1277 1618
>scaffold1541_len1617_cov25.9763_read113_maxK57 1278 1617
>scaffold932_len1614_cov21.8326_read113_maxK57 1279 1614
>scaffold8936_len1607_cov34_read113_maxK57 1280 1607
>scaffold5142_len1601_cov27_read113_maxK57 1281 1601
>scaffold8136_len1598_cov25_read113_maxK57 1282 1598
>scaffold1047_len1593_cov29.5525_read113_maxK57 1283 1593
>scaffold5897_len1588_cov26_read113_maxK57 1284 1588
>scaffold1082_len1584_cov19.8544_read113_maxK57 1285 1584
>scaffold6728_len1581_cov38_read113_maxK57 1286 1581
>scaffold1463_len1580_cov17.2376_read113_maxK57 1287 1580
>scaffold9127_len1580_cov33_read113_maxK57 1288 1580
>scaffold7918_len1578_cov24_read113_maxK57 1289 1578
>scaffold3574_len1573_cov16_read113_maxK57 1290 1573
>scaffold3979_len1564_cov25_read113_maxK57 1291 1564
>scaffold698_len1560_cov37.1806_read113_maxK57 1292 1560
>scaffold386_len1559_cov15.7835_read113_maxK57 1293 1559
>scaffold1433_len1552_cov27.4808_read113_maxK57 1294 1552
>scaffold8944_len1549_cov17_read113_maxK57 1295 1549
>scaffold3756_len1548_cov29_read113_maxK57 1296 1548
>scaffold193182_len1544_cov85_read113_maxK57 1297 1544
>scaffold6317_len1539_cov26_read113_maxK57 1298 1539
>scaffold5019_len1535_cov21_read113_maxK57 1299 1535
>scaffold2592_len1526_cov31.2201_read113_maxK57 1300 1526
>scaffold1163_len1520_cov19.0993_read113_maxK57 1301 1520
>scaffold8930_len1505_cov33_read113_maxK57 1302 1505
>scaffold1251_len1499_cov13.2911_read113_maxK57 1303 1499
>scaffold6533_len1487_cov19_read113_maxK57 1304 1487
>scaffold6137_len1481_cov22_read113_maxK57 1305 1481
>scaffold3640_len1476_cov49_read113_maxK57 1306 1476
>scaffold4134_len1472_cov26_read113_maxK57 1307 1472
>scaffold3976_len1453_cov40_read113_maxK57 1308 1453
>scaffold1287_len1453_cov17.8064_read113_maxK57 1309 1453
>scaffold6650_len1444_cov34_read113_maxK57 1310 1444
>scaffold7079_len1435_cov14_read113_maxK57 1311 1435
>scaffold69079_len1434_cov32_read113_maxK57 1312 1434
>scaffold497_len1404_cov11.8882_read113_maxK57 1313 1404
>scaffold1056_len1401_cov22.193_read113_maxK57 1314 1401
>scaffold2267_len1387_cov38.3782_read113_maxK57 1315 1387
>scaffold5197_len1380_cov32_read113_maxK57 1316 1380
>scaffold4271_len1376_cov24_read113_maxK57 1317 1376
>scaffold4220_len1376_cov20_read113_maxK57 1318 1376
>scaffold445_len1376_cov18.0748_read113_maxK57 1319 1376
>scaffold1118_len1375_cov17.9576_read113_maxK57 1320 1375
>scaffold6574_len1365_cov30_read113_maxK57 1321 1365
>scaffold7174_len1365_cov18_read113_maxK57 1322 1365
>scaffold1110_len1360_cov21.4402_read113_maxK57 1323 1360
>scaffold1417_len1359_cov21.2155_read113_maxK57 1324 1359
>scaffold9582_len1357_cov38_read113_maxK57 1325 1357
>scaffold186514_len1349_cov101_read113_maxK57 1326 1349
>scaffold4176_len1348_cov22_read113_maxK57 1327 1348
>scaffold1561_len1340_cov18.5055_read113_maxK57 1328 1340
>scaffold1229_len1339_cov14.4156_read113_maxK57 1329 1339
>scaffold4470_len1335_cov34_read113_maxK57 1330 1335
>scaffold6564_len1329_cov28_read113_maxK57 1331 1329
>scaffold3606_len1325_cov40.9873_read113_maxK57 1332 1325
>scaffold75376_len1295_cov32_read113_maxK57 1333 1295
>scaffold1428_len1293_cov25.8434_read113_maxK57 1334 1293
>scaffold6240_len1283_cov30_read113_maxK57 1335 1283
>scaffold4632_len1283_cov25_read113_maxK57 1336 1283
>scaffold8687_len1279_cov21_read113_maxK57 1337 1279
>scaffold6313_len1277_cov25_read113_maxK57 1338 1277
>scaffold7649_len1274_cov34_read113_maxK57 1339 1274
>scaffold1290_len1261_cov15.7236_read113_maxK57 1340 1261
>scaffold4116_len1259_cov31_read113_maxK57 1341 1259
>scaffold6410_len1253_cov19_read113_maxK57 1342 1253
>scaffold4165_len1250_cov13_read113_maxK57 1343 1250
>scaffold1182_len1249_cov61.4974_read113_maxK57 1344 1249
>scaffold4857_len1248_cov26_read113_maxK57 1345 1248
>scaffold5855_len1246_cov26_read113_maxK57 1346 1246
>scaffold6221_len1236_cov28_read113_maxK57 1347 1236
>scaffold4086_len1230_cov25_read113_maxK57 1348 1230
>scaffold3971_len1229_cov48_read113_maxK57 1349 1229
>scaffold6490_len1207_cov18_read113_maxK57 1350 1207
>scaffold5779_len1207_cov42_read113_maxK57 1351 1207
>scaffold1564_len1205_cov16.0653_read113_maxK57 1352 1205
>scaffold7210_len1201_cov27_read113_maxK57 1353 1201
>scaffold1524_len1198_cov29.4443_read113_maxK57 1354 1198
>scaffold2226_len1197_cov26.3607_read113_maxK57 1355 1197
>scaffold5065_len1188_cov19_read113_maxK57 1356 1188
>scaffold43442_len1183_cov26_read113_maxK57 1357 1183
>scaffold6170_len1162_cov27_read113_maxK57 1358 1162
>scaffold4805_len1159_cov24_read113_maxK57 1359 1159
>scaffold3558_len1158_cov30_read113_maxK57 1360 1158
>scaffold4085_len1156_cov28_read113_maxK57 1361 1156
>scaffold8646_len1153_cov20_read113_maxK57 1362 1153
>scaffold4121_len1152_cov29_read113_maxK57 1363 1152
>scaffold166102_len1151_cov24_read113_maxK57 1364 1151
>scaffold5876_len1148_cov36_read113_maxK57 1365 1148
>scaffold6268_len1147_cov33_read113_maxK57 1366 1147
>scaffold551_len1147_cov18.0283_read113_maxK57 1367 1147
>scaffold6181_len1147_cov27_read113_maxK57 1368 1147
>scaffold4416_len1146_cov37_read113_maxK57 1369 1146
>scaffold6269_len1142_cov30_read113_maxK57 1370 1142
>scaffold491_len1141_cov38.5341_read113_maxK57 1371 1141
>scaffold193110_len1141_cov116_read113_maxK57 1372 1141
>scaffold193128_len1140_cov99_read113_maxK57 1373 1140
>scaffold2540_len1139_cov24.713_read113_maxK57 1374 1139
>scaffold186531_len1130_cov109_read113_maxK57 1375 1130
>scaffold6534_len1126_cov30_read113_maxK57 1376 1126
>scaffold5688_len1102_cov24_read113_maxK57 1377 1102
>scaffold2134_len1094_cov96.5721_read113_maxK57 1378 1094
>scaffold3453_len1090_cov28_read113_maxK57 1379 1090
>scaffold1526_len1089_cov12_read113_maxK57 1380 1089
>scaffold8294_len1084_cov35_read113_maxK57 1381 1084
>scaffold6220_len1084_cov19_read113_maxK57 1382 1084
>scaffold186522_len1082_cov69_read113_maxK57 1383 1082
>scaffold4707_len1081_cov13_read113_maxK57 1384 1081
>scaffold4051_len1075_cov20_read113_maxK57 1385 1075
>scaffold7508_len1073_cov17_read113_maxK57 1386 1073
>scaffold599_len1068_cov44.7872_read113_maxK57 1387 1068
>scaffold741_len1044_cov25.7621_read113_maxK57 1388 1044
>scaffold5270_len1043_cov13_read113_maxK57 1389 1043
>scaffold1186_len1039_cov18.3293_read113_maxK57 1390 1039
>scaffold5784_len1034_cov14_read113_maxK57 1391 1034
>scaffold6432_len1032_cov26_read113_maxK57 1392 1032
>scaffold7698_len1025_cov11_read113_maxK57 1393 1025
>scaffold5068_len1015_cov22_read113_maxK57 1394 1015
>scaffold6284_len1013_cov32_read113_maxK57 1395 1013
>scaffold2316_len1005_cov32.7332_read113_maxK57 1396 1005
>scaffold4724_len1002_cov26_read113_maxK57 1397 1002
>scaffold6466_len998_cov22_read113_maxK57 1398 998
>scaffold4497_len997_cov18_read113_maxK57 1399 997
>scaffold186504_len994_cov77_read113_maxK57 1400 994
>scaffold8889_len980_cov27_read113_maxK57 1401 980
>scaffold5554_len977_cov30_read113_maxK57 1402 977
>scaffold1384_len963_cov32.7051_read113_maxK57 1403 963
>scaffold8029_len961_cov16_read113_maxK57 1404 961
>scaffold59998_len958_cov34_read113_maxK57 1405 958
>scaffold6938_len950_cov31_read113_maxK57 1406 950
>scaffold7643_len940_cov21_read113_maxK57 1407 940
>scaffold1542_len938_cov19.5533_read113_maxK57 1408 938
>scaffold2644_len936_cov24.4304_read113_maxK57 1409 936
>scaffold8089_len936_cov39_read113_maxK57 1410 936
>scaffold4776_len931_cov34_read113_maxK57 1411 931
>scaffold1089_len921_cov15.9516_read113_maxK57 1412 921
>scaffold748_len914_cov35.2729_read113_maxK57 1413 914
>scaffold5788_len908_cov13_read113_maxK57 1414 908
>scaffold5944_len904_cov24_read113_maxK57 1415 904
>scaffold6539_len900_cov25_read113_maxK57 1416 900
>scaffold6918_len892_cov18_read113_maxK57 1417 892
>scaffold8723_len884_cov33_read113_maxK57 1418 884
>scaffold6022_len884_cov13_read113_maxK57 1419 884
>scaffold3766_len882_cov32_read113_maxK57 1420 882
>scaffold537_len882_cov35.0588_read113_maxK57 1421 882
>scaffold193071_len875_cov105_read113_maxK57 1422 875
>scaffold11056_len874_cov22_read113_maxK57 1423 874
>scaffold6054_len873_cov33_read113_maxK57 1424 873
>scaffold10561_len869_cov20_read113_maxK57 1425 869
>scaffold3318_len866_cov28_read113_maxK57 1426 866
>scaffold6727_len866_cov41_read113_maxK57 1427 866
>scaffold3706_len862_cov33_read113_maxK57 1428 862
>scaffold7790_len860_cov30_read113_maxK57 1429 860
>scaffold8741_len859_cov32_read113_maxK57 1430 859
>scaffold4574_len859_cov11_read113_maxK57 1431 859
>scaffold7550_len858_cov10_read113_maxK57 1432 858
>scaffold10989_len857_cov17_read113_maxK57 1433 857
>scaffold5675_len847_cov12_read113_maxK57 1434 847
>scaffold3011_len845_cov51.5017_read113_maxK57 1435 845
>scaffold5245_len843_cov31_read113_maxK57 1436 843
>scaffold2181_len826_cov27.3305_read113_maxK57 1437 826
>scaffold3626_len824_cov21_read113_maxK57 1438 824
>scaffold5849_len816_cov29_read113_maxK57 1439 816
>scaffold4559_len812_cov64_read113_maxK57 1440 812
>scaffold7195_len807_cov16_read113_maxK57 1441 807
>scaffold8804_len803_cov34_read113_maxK57 1442 803
>scaffold6588_len801_cov30_read113_maxK57 1443 801
>scaffold915_len793_cov23.7116_read113_maxK57 1444 793
>scaffold7922_len792_cov19_read113_maxK57 1445 792
>scaffold4868_len787_cov22_read113_maxK57 1446 787
>scaffold1606_len786_cov29.9833_read113_maxK57 1447 786
>scaffold6536_len784_cov27_read113_maxK57 1448 784
>scaffold179466_len762_cov56_read113_maxK57 1449 762
>scaffold5033_len753_cov35_read113_maxK57 1450 753
>scaffold7911_len751_cov17_read113_maxK57 1451 751
>scaffold3754_len751_cov35_read113_maxK57 1452 751
>scaffold6242_len748_cov33_read113_maxK57 1453 748
>scaffold8347_len745_cov43_read113_maxK57 1454 745
>scaffold1890_len736_cov33.5542_read113_maxK57 1455 736
>scaffold186523_len733_cov80_read113_maxK57 1456 733
>scaffold7618_len731_cov20_read113_maxK57 1457 731
>scaffold840_len722_cov33.8118_read113_maxK57 1458 722
>scaffold7054_len716_cov65_read113_maxK57 1459 716
>scaffold7780_len707_cov45_read113_maxK57 1460 707
>scaffold3794_len707_cov34_read113_maxK57 1461 707
>scaffold4292_len705_cov13_read113_maxK57 1462 705
>scaffold1545_len692_cov19.903_read113_maxK57 1463 692
>scaffold193537_len682_cov198_read113_maxK57 1464 682
>scaffold193065_len682_cov100_read113_maxK57 1465 682
>scaffold6071_len680_cov22_read113_maxK57 1466 680
>scaffold4073_len677_cov28_read113_maxK57 1467 677
>scaffold5715_len671_cov40_read113_maxK57 1468 671
>scaffold6506_len671_cov36_read113_maxK57 1469 671
>scaffold193032_len665_cov41_read113_maxK57 1470 665
>scaffold6488_len662_cov16_read113_maxK57 1471 662
>scaffold7439_len658_cov25_read113_maxK57 1472 658
>scaffold193043_len653_cov82_read113_maxK57 1473 653
>scaffold1007_len651_cov18.2503_read113_maxK57 1474 651
>scaffold10549_len644_cov20_read113_maxK57 1475 644
>scaffold6369_len643_cov18_read113_maxK57 1476 643
>scaffold3322_len643_cov20_read113_maxK57 1477 643
>scaffold7921_len641_cov19_read113_maxK57 1478 641
>scaffold4906_len638_cov25_read113_maxK57 1479 638
>scaffold166409_len635_cov47_read113_maxK57 1480 635
>scaffold8004_len627_cov41_read113_maxK57 1481 627
>scaffold6502_len626_cov18_read113_maxK57 1482 626
>scaffold6353_len626_cov34_read113_maxK57 1483 626
>scaffold4721_len622_cov12_read113_maxK57 1484 622
>scaffold1129_len621_cov26.045_read113_maxK57 1485 621
>scaffold91582_len616_cov34_read113_maxK57 1486 616
>scaffold166401_len616_cov62_read113_maxK57 1487 616
>scaffold6176_len615_cov22_read113_maxK57 1488 615
>scaffold1283_len615_cov18.663_read113_maxK57 1489 615
>scaffold6209_len610_cov30_read113_maxK57 1490 610
>scaffold8031_len608_cov34_read113_maxK57 1491 608
>scaffold3827_len604_cov42_read113_maxK57 1492 604
>scaffold4356_len604_cov10_read113_maxK57 1493 604
>scaffold6341_len601_cov17_read113_maxK57 1494 601
>scaffold1398_len601_cov38.6213_read113_maxK57 1495 601
>scaffold7490_len601_cov43_read113_maxK57 1496 601
>scaffold7628_len596_cov18_read113_maxK57 1497 596
>scaffold8750_len596_cov28_read113_maxK57 1498 596
>scaffold8013_len589_cov12_read113_maxK57 1499 589
>scaffold5570_len579_cov17_read113_maxK57 1500 579
>scaffold1655_len577_cov63.1263_read113_maxK57 1501 577
>scaffold193115_len574_cov124_read113_maxK57 1502 574
>scaffold2513_len573_cov29.3291_read113_maxK57 1503 573
>scaffold7781_len573_cov23_read113_maxK57 1504 573
>scaffold4399_len571_cov20_read113_maxK57 1505 571
>scaffold3830_len571_cov34_read113_maxK57 1506 571
>scaffold3377_len568_cov26_read113_maxK57 1507 568
>scaffold221425_len568_cov10_read113_maxK57 1508 568
>scaffold8729_len566_cov19_read113_maxK57 1509 566
>scaffold3281_len564_cov30_read113_maxK57 1510 564
>scaffold217552_len563_cov71_read113_maxK57 1511 563
>scaffold3610_len563_cov29_read113_maxK57 1512 563
>scaffold5056_len563_cov26_read113_maxK57 1513 563
>scaffold227914_len563_cov87_read113_maxK57 1514 563
>scaffold5838_len562_cov20_read113_maxK57 1515 562
>scaffold6845_len561_cov19_read113_maxK57 1516 561
>scaffold5975_len553_cov18_read113_maxK57 1517 553
>scaffold4110_len551_cov31_read113_maxK57 1518 551
>scaffold4282_len550_cov11_read113_maxK57 1519 550
>scaffold4186_len544_cov42_read113_maxK57 1520 544
>scaffold11079_len542_cov37_read113_maxK57 1521 542
>scaffold3839_len541_cov24_read113_maxK57 1522 541
>scaffold7221_len541_cov15_read113_maxK57 1523 541
>scaffold10998_len540_cov34_read113_maxK57 1524 540
>scaffold7141_len539_cov28_read113_maxK57 1525 539
>scaffold4540_len536_cov20_read113_maxK57 1526 536
>scaffold10251_len536_cov10_read113_maxK57 1527 536
>scaffold722_len535_cov36.3215_read113_maxK57 1528 535
>scaffold195309_len534_cov146_read113_maxK57 1529 534
>scaffold150064_len532_cov12_read113_maxK57 1530 532
>scaffold8026_len530_cov16_read113_maxK57 1531 530
>scaffold193151_len530_cov111_read113_maxK57 1532 530
>scaffold2645_len528_cov28.9966_read113_maxK57 1533 528
>scaffold197238_len527_cov175_read113_maxK57 1534 527
>scaffold6114_len527_cov50_read113_maxK57 1535 527
>scaffold4267_len527_cov32_read113_maxK57 1536 527
>scaffold8338_len526_cov28_read113_maxK57 1537 526
>scaffold4651_len523_cov35_read113_maxK57 1538 523
>scaffold6084_len521_cov11_read113_maxK57 1539 521
>scaffold6125_len520_cov20_read113_maxK57 1540 520
>scaffold7850_len516_cov18_read113_maxK57 1541 516
>scaffold6004_len510_cov19_read113_maxK57 1542 510
>scaffold6460_len509_cov20_read113_maxK57 1543 509
>scaffold4131_len508_cov34_read113_maxK57 1544 508
>scaffold4702_len508_cov12_read113_maxK57 1545 508
>scaffold6722_len505_cov53_read113_maxK57 1546 505
>scaffold4258_len502_cov22_read113_maxK57 1547 502
>scaffold181193_len502_cov45_read113_maxK57 1548 502
>scaffold4169_len501_cov14_read113_maxK57 1549 501
>scaffold6468_len497_cov18_read113_maxK57 1550 497
>scaffold5831_len497_cov17_read113_maxK57 1551 497
>scaffold3334_len497_cov20_read113_maxK57 1552 497
>scaffold3792_len496_cov24_read113_maxK57 1553 496
>scaffold7242_len494_cov29_read113_maxK57 1554 494
>scaffold8839_len494_cov36_read113_maxK57 1555 494
>scaffold166392_len492_cov54_read113_maxK57 1556 492
>scaffold5303_len492_cov14_read113_maxK57 1557 492
>scaffold8131_len492_cov25_read113_maxK57 1558 492
>scaffold197531_len491_cov81_read113_maxK57 1559 491
>scaffold2253_len490_cov30.3626_read113_maxK57 1560 490
>scaffold9002_len490_cov15_read113_maxK57 1561 490
>scaffold3698_len489_cov35_read113_maxK57 1562 489
>scaffold7259_len487_cov28_read113_maxK57 1563 487
>scaffold10740_len487_cov22_read113_maxK57 1564 487
>scaffold1638_len486_cov11.4766_read113_maxK57 1565 486
>scaffold10242_len484_cov22_read113_maxK57 1566 484
>scaffold3688_len481_cov50_read113_maxK57 1567 481
>scaffold1285_len481_cov11.8685_read113_maxK57 1568 481
>scaffold7045_len481_cov31_read113_maxK57 1569 481
>scaffold2561_len481_cov28.9795_read113_maxK57 1570 481
>scaffold8303_len477_cov50_read113_maxK57 1571 477
>scaffold7223_len477_cov33_read113_maxK57 1572 477
>scaffold193126_len477_cov162_read113_maxK57 1573 477
>scaffold4550_len475_cov23_read113_maxK57 1574 475
>scaffold5732_len470_cov10_read113_maxK57 1575 470
>scaffold5023_len470_cov36_read113_maxK57 1576 470
>scaffold92200_len468_cov14_read113_maxK57 1577 468
>scaffold4387_len468_cov24_read113_maxK57 1578 468
>scaffold4229_len467_cov28_read113_maxK57 1579 467
>scaffold10218_len467_cov12_read113_maxK57 1580 467
>scaffold6426_len466_cov11_read113_maxK57 1581 466
>scaffold193140_len465_cov105_read113_maxK57 1582 465
>scaffold186563_len463_cov80_read113_maxK57 1583 463
>scaffold186546_len461_cov67_read113_maxK57 1584 461
>scaffold635_len461_cov25.638_read113_maxK57 1585 461
>scaffold7580_len457_cov25_read113_maxK57 1586 457
>scaffold7408_len457_cov24_read113_maxK57 1587 457
>scaffold4293_len456_cov14_read113_maxK57 1588 456
>scaffold5160_len455_cov8_read113_maxK57 1589 455
>scaffold5727_len455_cov20_read113_maxK57 1590 455
>scaffold5763_len454_cov24_read113_maxK57 1591 454
>scaffold8088_len454_cov14_read113_maxK57 1592 454
>scaffold3301_len453_cov28_read113_maxK57 1593 453
>scaffold166381_len453_cov50_read113_maxK57 1594 453
>scaffold5945_len451_cov24_read113_maxK57 1595 451
>scaffold5683_len451_cov8_read113_maxK57 1596 451
>scaffold6644_len451_cov18_read113_maxK57 1597 451
>scaffold4302_len451_cov41_read113_maxK57 1598 451
>scaffold3361_len449_cov14_read113_maxK57 1599 449
>scaffold5932_len448_cov17_read113_maxK57 1600 448
>scaffold193046_len447_cov103_read113_maxK57 1601 447
>scaffold2527_len445_cov30.9162_read113_maxK57 1602 445
>scaffold7730_len445_cov20_read113_maxK57 1603 445
>scaffold5906_len442_cov25_read113_maxK57 1604 442
>scaffold7137_len441_cov17_read113_maxK57 1605 441
>scaffold193133_len440_cov136_read113_maxK57 1606 440
>scaffold193163_len440_cov89_read113_maxK57 1607 440
>scaffold3964_len436_cov10_read113_maxK57 1608 436
>scaffold1558_len436_cov31.0985_read113_maxK57 1609 436
>scaffold3890_len434_cov27_read113_maxK57 1610 434
>scaffold7725_len432_cov16_read113_maxK57 1611 432
>scaffold9485_len432_cov16_read113_maxK57 1612 432
>scaffold4488_len431_cov36_read113_maxK57 1613 431
>scaffold401_len429_cov39.732_read113_maxK57 1614 429
>scaffold193038_len428_cov138_read113_maxK57 1615 428
>scaffold3944_len428_cov36_read113_maxK57 1616 428
>scaffold10725_len427_cov33_read113_maxK57 1617 427
>scaffold7253_len426_cov34_read113_maxK57 1618 426
>scaffold11072_len425_cov21_read113_maxK57 1619 425
>scaffold166173_len424_cov45_read113_maxK57 1620 424
>scaffold4368_len422_cov18_read113_maxK57 1621 422
>scaffold193118_len422_cov113_read113_maxK57 1622 422
>scaffold3605_len419_cov30_read113_maxK57 1623 419
>scaffold360_len417_cov29.5753_read113_maxK57 1624 417
>scaffold7143_len417_cov36_read113_maxK57 1625 417
>scaffold3891_len416_cov22_read113_maxK57 1626 416
>scaffold11064_len416_cov10_read113_maxK57 1627 416
>scaffold5730_len416_cov10_read113_maxK57 1628 416
>scaffold5263_len415_cov24_read113_maxK57 1629 415
>scaffold5276_len415_cov14_read113_maxK57 1630 415
>scaffold382_len415_cov18.9781_read113_maxK57 1631 415
>scaffold4563_len411_cov28_read113_maxK57 1632 411
>scaffold4341_len411_cov21_read113_maxK57 1633 411
>scaffold3287_len409_cov37_read113_maxK57 1634 409
>scaffold186480_len409_cov12_read113_maxK57 1635 409
>scaffold193196_len408_cov83_read113_maxK57 1636 408
>scaffold8791_len407_cov24_read113_maxK57 1637 407
>scaffold10925_len404_cov18_read113_maxK57 1638 404
>scaffold6945_len404_cov18_read113_maxK57 1639 404
>scaffold2656_len404_cov45.8761_read113_maxK57 1640 404
>scaffold9396_len403_cov35_read113_maxK57 1641 403
>scaffold8880_len403_cov20_read113_maxK57 1642 403
>scaffold7255_len403_cov28_read113_maxK57 1643 403
>scaffold1325_len403_cov18.2408_read113_maxK57 1644 403
>scaffold212083_len402_cov113_read113_maxK57 1645 402
>scaffold4608_len401_cov30_read113_maxK57 1646 401
>scaffold1680_len399_cov23.5401_read113_maxK57 1647 399
>scaffold4522_len398_cov16_read113_maxK57 1648 398
>scaffold6509_len397_cov12_read113_maxK57 1649 397
>scaffold186483_len397_cov16_read113_maxK57 1650 397
>scaffold8826_len396_cov30_read113_maxK57 1651 396
>scaffold2058_len394_cov19.9466_read113_maxK57 1652 394
>scaffold10338_len394_cov10_read113_maxK57 1653 394
>scaffold1342_len394_cov32.9209_read113_maxK57 1654 394
>scaffold186482_len393_cov65_read113_maxK57 1655 393
>scaffold375_len392_cov17.6039_read113_maxK57 1656 392
>scaffold5491_len389_cov19_read113_maxK57 1657 389
>scaffold743_len389_cov13.9641_read113_maxK57 1658 389
>scaffold5604_len388_cov26_read113_maxK57 1659 388
>scaffold3851_len387_cov34_read113_maxK57 1660 387
>scaffold3000_len387_cov130.953_read113_maxK57 1661 387
>scaffold4429_len386_cov61_read113_maxK57 1662 386
>scaffold5665_len385_cov12_read113_maxK57 1663 385
>scaffold4243_len385_cov24_read113_maxK57 1664 385
>scaffold6625_len385_cov14_read113_maxK57 1665 385
>scaffold3708_len384_cov30_read113_maxK57 1666 384
>scaffold2193_len384_cov39.25_read113_maxK57 1667 384
>scaffold641_len383_cov43.9061_read113_maxK57 1668 383
>scaffold199254_len382_cov375_read113_maxK57 1669 382
>scaffold67856_len381_cov39_read113_maxK57 1670 381
>scaffold206150_len380_cov200_read113_maxK57 1671 380
>scaffold8710_len380_cov26_read113_maxK57 1672 380
>scaffold7189_len380_cov35_read113_maxK57 1673 380
>scaffold9409_len379_cov26_read113_maxK57 1674 379
>scaffold1130_len379_cov48.3236_read113_maxK57 1675 379
>scaffold193111_len378_cov101_read113_maxK57 1676 378
>scaffold193109_len376_cov113_read113_maxK57 1677 376
>scaffold33870_len376_cov28_read113_maxK57 1678 376
>scaffold6707_len376_cov24_read113_maxK57 1679 376
>scaffold616_len375_cov23.9156_read113_maxK57 1680 375
>scaffold5891_len375_cov13_read113_maxK57 1681 375
>scaffold193382_len374_cov250_read113_maxK57 1682 374
>scaffold2599_len373_cov17.9301_read113_maxK57 1683 373
>scaffold617_len371_cov28.4706_read113_maxK57 1684 371
>scaffold193070_len371_cov140_read113_maxK57 1685 371
>scaffold4947_len370_cov26_read113_maxK57 1686 370
>scaffold130062_len370_cov20_read113_maxK57 1687 370
>scaffold1447_len369_cov33.5884_read113_maxK57 1688 369
>scaffold5556_len369_cov36_read113_maxK57 1689 369
>scaffold197922_len368_cov116_read113_maxK57 1690 368
>scaffold3671_len366_cov56_read113_maxK57 1691 366
>scaffold4393_len364_cov11_read113_maxK57 1692 364
>scaffold193075_len363_cov116_read113_maxK57 1693 363
>scaffold166025_len362_cov24_read113_maxK57 1694 362
>scaffold166342_len362_cov41_read113_maxK57 1695 362
>scaffold10757_len362_cov30_read113_maxK57 1696 362
>scaffold193099_len362_cov140_read113_maxK57 1697 362
>scaffold193114_len361_cov166_read113_maxK57 1698 361
>scaffold6486_len361_cov26_read113_maxK57 1699 361
>scaffold6854_len361_cov10_read113_maxK57 1700 361
>scaffold5553_len359_cov32_read113_maxK57 1701 359
>scaffold166106_len359_cov10_read113_maxK57 1702 359
>scaffold3309_len359_cov12_read113_maxK57 1703 359
>scaffold5915_len359_cov16_read113_maxK57 1704 359
>scaffold1106_len359_cov30.087_read113_maxK57 1705 359
>scaffold7430_len359_cov16_read113_maxK57 1706 359
>scaffold179470_len358_cov36_read113_maxK57 1707 358
>scaffold6976_len358_cov29_read113_maxK57 1708 358
>scaffold220886_len358_cov91_read113_maxK57 1709 358
>scaffold5121_len358_cov20_read113_maxK57 1710 358
>scaffold3390_len358_cov10_read113_maxK57 1711 358
>scaffold3330_len358_cov18_read113_maxK57 1712 358
>scaffold4060_len357_cov20_read113_maxK57 1713 357
>scaffold2776_len357_cov32.1889_read113_maxK57 1714 357
>scaffold5262_len357_cov29_read113_maxK57 1715 357
>scaffold4709_len357_cov12_read113_maxK57 1716 357
>scaffold3807_len357_cov20_read113_maxK57 1717 357
>scaffold620_len357_cov34.6523_read113_maxK57 1718 357
>scaffold4749_len357_cov12_read113_maxK57 1719 357
>scaffold186526_len356_cov77_read113_maxK57 1720 356
>scaffold3432_len356_cov10_read113_maxK57 1721 356
>scaffold4304_len356_cov20_read113_maxK57 1722 356
>scaffold9007_len355_cov26_read113_maxK57 1723 355
>scaffold2046_len355_cov25.9315_read113_maxK57 1724 355
>scaffold7705_len355_cov10_read113_maxK57 1725 355
>scaffold10795_len355_cov34_read113_maxK57 1726 355
>scaffold10107_len355_cov10_read113_maxK57 1727 355
>scaffold6335_len355_cov30_read113_maxK57 1728 355
>scaffold4124_len355_cov22_read113_maxK57 1729 355
>scaffold5531_len355_cov28_read113_maxK57 1730 355
>scaffold8888_len354_cov14_read113_maxK57 1731 354
>scaffold6747_len354_cov12_read113_maxK57 1732 354
>scaffold532_len354_cov16.8927_read113_maxK57 1733 354
>scaffold214090_len354_cov99_read113_maxK57 1734 354
>scaffold6430_len354_cov38_read113_maxK57 1735 354
>scaffold9009_len354_cov36_read113_maxK57 1736 354
>scaffold6371_len354_cov10_read113_maxK57 1737 354
>scaffold8965_len353_cov12_read113_maxK57 1738 353
>scaffold5789_len353_cov12_read113_maxK57 1739 353
>scaffold8660_len353_cov32_read113_maxK57 1740 353
>scaffold1654_len353_cov21.443_read113_maxK57 1741 353
>scaffold8809_len353_cov20_read113_maxK57 1742 353
>scaffold10562_len352_cov21_read113_maxK57 1743 352
>scaffold193030_len352_cov87_read113_maxK57 1744 352
>scaffold7856_len352_cov18_read113_maxK57 1745 352
>scaffold1248_len352_cov12.5302_read113_maxK57 1746 352
>scaffold3587_len352_cov23_read113_maxK57 1747 352
>scaffold5519_len352_cov22_read113_maxK57 1748 352
>scaffold8061_len352_cov14_read113_maxK57 1749 352
>scaffold3900_len352_cov20_read113_maxK57 1750 352
>scaffold662_len351_cov35.3983_read113_maxK57 1751 351
>scaffold3600_len351_cov30_read113_maxK57 1752 351
>scaffold8675_len351_cov36_read113_maxK57 1753 351
>scaffold8263_len351_cov65_read113_maxK57 1754 351
>scaffold4864_len351_cov27_read113_maxK57 1755 351
>scaffold7368_len351_cov24_read113_maxK57 1756 351
>scaffold3646_len351_cov10_read113_maxK57 1757 351
>scaffold193042_len351_cov96_read113_maxK57 1758 351
>scaffold5074_len350_cov20_read113_maxK57 1759 350
>scaffold8038_len350_cov14_read113_maxK57 1760 350
>scaffold6941_len350_cov10_read113_maxK57 1761 350
>scaffold6498_len350_cov47_read113_maxK57 1762 350
>scaffold8712_len350_cov26_read113_maxK57 1763 350
>scaffold4358_len350_cov10_read113_maxK57 1764 350
>scaffold7655_len350_cov40_read113_maxK57 1765 350
>scaffold8341_len350_cov12_read113_maxK57 1766 350
>scaffold3776_len350_cov12_read113_maxK57 1767 350
>scaffold166139_len349_cov52_read113_maxK57 1768 349
>scaffold9130_len349_cov20_read113_maxK57 1769 349
>scaffold7636_len349_cov20_read113_maxK57 1770 349
>scaffold3674_len349_cov40_read113_maxK57 1771 349
>scaffold7123_len349_cov16_read113_maxK57 1772 349
>scaffold8107_len349_cov12_read113_maxK57 1773 349
>scaffold4191_len349_cov41_read113_maxK57 1774 349
>scaffold6726_len349_cov14_read113_maxK57 1775 349
>scaffold7992_len348_cov14_read113_maxK57 1776 348
>scaffold1497_len348_cov23.6304_read113_maxK57 1777 348
>scaffold528_len348_cov13.5804_read113_maxK57 1778 348
>scaffold179465_len348_cov8_read113_maxK57 1779 348
>scaffold2630_len348_cov39.0025_read113_maxK57 1780 348
>scaffold166148_len347_cov41_read113_maxK57 1781 347
>scaffold5436_len347_cov16_read113_maxK57 1782 347
>scaffold3801_len347_cov12_read113_maxK57 1783 347
>scaffold4296_len347_cov8_read113_maxK57 1784 347
>scaffold4920_len347_cov11_read113_maxK57 1785 347
>scaffold444_len347_cov16.3363_read113_maxK57 1786 347
>scaffold957_len347_cov23.9826_read113_maxK57 1787 347
>scaffold695_len347_cov21.9262_read113_maxK57 1788 347
>scaffold6201_len347_cov8_read113_maxK57 1789 347
>scaffold5685_len346_cov11_read113_maxK57 1790 346
>scaffold4695_len346_cov32_read113_maxK57 1791 346
>scaffold5338_len346_cov24_read113_maxK57 1792 346
>scaffold3596_len346_cov14_read113_maxK57 1793 346
>scaffold894_len346_cov39.9607_read113_maxK57 1794 346
>scaffold6070_len346_cov16_read113_maxK57 1795 346
>scaffold7810_len346_cov16_read113_maxK57 1796 346
>scaffold5668_len345_cov18_read113_maxK57 1797 345
>scaffold938_len345_cov43.4814_read113_maxK57 1798 345
>scaffold4130_len345_cov30_read113_maxK57 1799 345
>scaffold525_len345_cov22.71_read113_maxK57 1800 345
>scaffold430_len345_cov16.5659_read113_maxK57 1801 345
>scaffold8742_len345_cov15_read113_maxK57 1802 345
>scaffold3697_len344_cov36_read113_maxK57 1803 344
>scaffold186541_len344_cov73_read113_maxK57 1804 344
>scaffold4312_len344_cov10_read113_maxK57 1805 344
>scaffold166115_len344_cov18_read113_maxK57 1806 344
>scaffold3293_len344_cov32_read113_maxK57 1807 344
>scaffold732_len344_cov21.0088_read113_maxK57 1808 344
>scaffold3531_len344_cov20_read113_maxK57 1809 344
>scaffold193186_len344_cov130_read113_maxK57 1810 344
>scaffold8024_len344_cov14_read113_maxK57 1811 344
>scaffold7684_len343_cov14_read113_maxK57 1812 343
>scaffold1535_len343_cov22.3846_read113_maxK57 1813 343
>scaffold3622_len343_cov30_read113_maxK57 1814 343
>scaffold166179_len343_cov41_read113_maxK57 1815 343
>scaffold7824_len343_cov10_read113_maxK57 1816 343
>scaffold193004_len343_cov336_read113_maxK57 1817 343
>scaffold3738_len342_cov23_read113_maxK57 1818 342
>scaffold4755_len342_cov34_read113_maxK57 1819 342
>scaffold731_len342_cov14.207_read113_maxK57 1820 342
>scaffold10405_len342_cov14_read113_maxK57 1821 342
>scaffold7803_len342_cov26_read113_maxK57 1822 342
>scaffold10392_len341_cov26_read113_maxK57 1823 341
>scaffold7697_len341_cov36_read113_maxK57 1824 341
>scaffold6196_len341_cov21_read113_maxK57 1825 341
>scaffold4238_len341_cov12_read113_maxK57 1826 341
>scaffold166175_len341_cov43_read113_maxK57 1827 341
>scaffold116943_len340_cov26_read113_maxK57 1828 340
>scaffold193076_len340_cov166_read113_maxK57 1829 340
>scaffold4820_len340_cov14_read113_maxK57 1830 340
>scaffold6297_len340_cov24_read113_maxK57 1831 340
>scaffold217549_len340_cov141_read113_maxK57 1832 340
>scaffold4481_len340_cov6_read113_maxK57 1833 340
>scaffold193021_len340_cov91_read113_maxK57 1834 340
>scaffold5690_len340_cov16_read113_maxK57 1835 340
>scaffold9017_len340_cov18_read113_maxK57 1836 340
>scaffold112176_len339_cov34_read113_maxK57 1837 339
>scaffold345_len339_cov21.1881_read113_maxK57 1838 339
>scaffold1871_len339_cov16.7716_read113_maxK57 1839 339
>scaffold1550_len339_cov10.5055_read113_maxK57 1840 339
>scaffold6039_len339_cov27_read113_maxK57 1841 339
>scaffold5015_len339_cov12_read113_maxK57 1842 339
>scaffold32436_len339_cov30_read113_maxK57 1843 339
>scaffold5145_len339_cov16_read113_maxK57 1844 339
>scaffold5974_len338_cov27_read113_maxK57 1845 338
>scaffold6828_len338_cov26_read113_maxK57 1846 338
>scaffold2274_len338_cov34.1827_read113_maxK57 1847 338
>scaffold4847_len338_cov32_read113_maxK57 1848 338
>scaffold179462_len338_cov43_read113_maxK57 1849 338
>scaffold5836_len337_cov23_read113_maxK57 1850 337
>scaffold1377_len337_cov27.8731_read113_maxK57 1851 337
>scaffold6944_len337_cov35_read113_maxK57 1852 337
>scaffold8025_len337_cov18_read113_maxK57 1853 337
>scaffold4757_len336_cov12_read113_maxK57 1854 336
>scaffold8390_len336_cov15_read113_maxK57 1855 336
>scaffold4318_len336_cov10_read113_maxK57 1856 336
>scaffold4066_len335_cov20_read113_maxK57 1857 335
>scaffold3306_len335_cov30_read113_maxK57 1858 335
>scaffold4394_len335_cov14_read113_maxK57 1859 335
>scaffold3594_len335_cov51_read113_maxK57 1860 335
>scaffold196527_len335_cov187_read113_maxK57 1861 335
>scaffold4046_len335_cov30_read113_maxK57 1862 335
>scaffold7145_len334_cov26_read113_maxK57 1863 334
>scaffold4153_len334_cov14_read113_maxK57 1864 334
>scaffold179473_len334_cov28_read113_maxK57 1865 334
>scaffold6346_len334_cov52_read113_maxK57 1866 334
>scaffold6590_len334_cov24_read113_maxK57 1867 334
>scaffold6530_len334_cov34_read113_maxK57 1868 334
>scaffold3685_len334_cov33_read113_maxK57 1869 334
>scaffold6866_len333_cov16_read113_maxK57 1870 333
>scaffold8395_len333_cov15_read113_maxK57 1871 333
>scaffold4465_len333_cov18_read113_maxK57 1872 333
>scaffold3836_len333_cov10_read113_maxK57 1873 333
>scaffold10550_len333_cov30_read113_maxK57 1874 333
>scaffold1724_len332_cov10.68_read113_maxK57 1875 332
>scaffold4921_len332_cov20_read113_maxK57 1876 332
>scaffold1187_len332_cov14.045_read113_maxK57 1877 332
>scaffold193103_len332_cov160_read113_maxK57 1878 332
>scaffold6302_len332_cov12_read113_maxK57 1879 332
>scaffold179474_len332_cov14_read113_maxK57 1880 332
>scaffold181798_len332_cov49_read113_maxK57 1881 332
>scaffold3759_len331_cov28_read113_maxK57 1882 331
>scaffold193062_len331_cov103_read113_maxK57 1883 331
>scaffold10320_len331_cov20_read113_maxK57 1884 331
>scaffold3995_len331_cov32_read113_maxK57 1885 331
>scaffold191041_len331_cov70_read113_maxK57 1886 331
>scaffold3344_len331_cov12_read113_maxK57 1887 331
>scaffold3588_len331_cov31_read113_maxK57 1888 331
>scaffold93990_len331_cov32_read113_maxK57 1889 331
>scaffold1473_len331_cov34.991_read113_maxK57 1890 331
>scaffold4472_len331_cov14_read113_maxK57 1891 331
>scaffold3337_len331_cov12_read113_maxK57 1892 331
>scaffold3864_len330_cov21_read113_maxK57 1893 330
>scaffold166045_len330_cov24_read113_maxK57 1894 330
>scaffold4305_len330_cov22_read113_maxK57 1895 330
>scaffold1676_len329_cov13.3039_read113_maxK57 1896 329
>scaffold5565_len328_cov12_read113_maxK57 1897 328
>scaffold4335_len328_cov28_read113_maxK57 1898 328
>scaffold5637_len328_cov16_read113_maxK57 1899 328
>scaffold5835_len328_cov21_read113_maxK57 1900 328
>scaffold7474_len328_cov20_read113_maxK57 1901 328
>scaffold7378_len328_cov22_read113_maxK57 1902 328
>scaffold5622_len327_cov56_read113_maxK57 1903 327
>scaffold5067_len327_cov27_read113_maxK57 1904 327
>scaffold193028_len327_cov99_read113_maxK57 1905 327
>scaffold7502_len327_cov16_read113_maxK57 1906 327
>scaffold179482_len327_cov52_read113_maxK57 1907 327
>scaffold3654_len327_cov15_read113_maxK57 1908 327
>scaffold1934_len326_cov12.3721_read113_maxK57 1909 326
>scaffold166189_len326_cov13_read113_maxK57 1910 326
>scaffold166116_len326_cov14_read113_maxK57 1911 326
>scaffold7362_len326_cov34_read113_maxK57 1912 326
>scaffold4978_len326_cov10_read113_maxK57 1913 326
>scaffold4722_len326_cov12_read113_maxK57 1914 326
>scaffold4063_len325_cov50_read113_maxK57 1915 325
>scaffold3803_len325_cov24_read113_maxK57 1916 325
>scaffold3945_len325_cov20_read113_maxK57 1917 325
>scaffold6904_len325_cov16_read113_maxK57 1918 325
>scaffold4222_len325_cov12_read113_maxK57 1919 325
>scaffold5667_len325_cov14_read113_maxK57 1920 325
>scaffold5077_len325_cov14_read113_maxK57 1921 325
>scaffold855_len324_cov38.8028_read113_maxK57 1922 324
>scaffold622_len324_cov27.4489_read113_maxK57 1923 324
>scaffold6226_len324_cov26_read113_maxK57 1924 324
>scaffold3662_len324_cov18_read113_maxK57 1925 324
>scaffold6091_len323_cov22_read113_maxK57 1926 323
>scaffold3388_len323_cov28_read113_maxK57 1927 323
>scaffold7818_len323_cov18_read113_maxK57 1928 323
>scaffold2610_len323_cov43.4723_read113_maxK57 1929 323
>scaffold6225_len323_cov15_read113_maxK57 1930 323
>scaffold6504_len323_cov16_read113_maxK57 1931 323
>scaffold6496_len323_cov26_read113_maxK57 1932 323
>scaffold3672_len323_cov28_read113_maxK57 1933 323
>scaffold6028_len323_cov24_read113_maxK57 1934 323
>scaffold744_len322_cov29.1175_read113_maxK57 1935 322
>scaffold4690_len321_cov32_read113_maxK57 1936 321
>scaffold5258_len321_cov10_read113_maxK57 1937 321
>scaffold3837_len321_cov32_read113_maxK57 1938 321
>scaffold2825_len321_cov21.7931_read113_maxK57 1939 321
>scaffold195561_len321_cov142_read113_maxK57 1940 321
>scaffold8273_len320_cov12_read113_maxK57 1941 320
>scaffold3366_len320_cov29_read113_maxK57 1942 320
>scaffold10887_len320_cov27_read113_maxK57 1943 320
>scaffold5383_len320_cov17_read113_maxK57 1944 320
>scaffold6489_len320_cov10_read113_maxK57 1945 320
>scaffold3612_len320_cov16_read113_maxK57 1946 320
>scaffold8738_len320_cov36_read113_maxK57 1947 320
>scaffold128426_len320_cov22_read113_maxK57 1948 320
>scaffold5682_len320_cov10_read113_maxK57 1949 320
>scaffold3577_len320_cov18_read113_maxK57 1950 320
>scaffold7694_len320_cov32_read113_maxK57 1951 320
>scaffold6116_len319_cov27_read113_maxK57 1952 319
>scaffold3853_len319_cov28_read113_maxK57 1953 319
>scaffold10727_len319_cov23_read113_maxK57 1954 319
>scaffold4298_len319_cov17_read113_maxK57 1955 319
>scaffold4753_len319_cov10_read113_maxK57 1956 319
>scaffold10465_len319_cov14_read113_maxK57 1957 319
>scaffold5502_len319_cov28_read113_maxK57 1958 319
>scaffold4480_len319_cov10_read113_maxK57 1959 319
>scaffold193134_len319_cov81_read113_maxK57 1960 319
>scaffold5782_len319_cov18_read113_maxK57 1961 319
>scaffold5181_len318_cov26_read113_maxK57 1962 318
>scaffold4026_len318_cov24_read113_maxK57 1963 318
>scaffold1268_len318_cov12.4233_read113_maxK57 1964 318
>scaffold117301_len318_cov26_read113_maxK57 1965 318
>scaffold4235_len318_cov28_read113_maxK57 1966 318
>scaffold3328_len318_cov14_read113_maxK57 1967 318
>scaffold186539_len318_cov67_read113_maxK57 1968 318
>scaffold4138_len318_cov14_read113_maxK57 1969 318
>scaffold2584_len317_cov55.5174_read113_maxK57 1970 317
>scaffold4562_len317_cov36_read113_maxK57 1971 317
>scaffold3623_len317_cov22_read113_maxK57 1972 317
>scaffold1744_len317_cov22.8718_read113_maxK57 1973 317
>scaffold734_len317_cov20.1399_read113_maxK57 1974 317
>scaffold5813_len316_cov28_read113_maxK57 1975 316
>scaffold3557_len316_cov28_read113_maxK57 1976 316
>scaffold1176_len316_cov13.8645_read113_maxK57 1977 316
>scaffold9124_len316_cov34_read113_maxK57 1978 316
>scaffold5933_len316_cov15_read113_maxK57 1979 316
>scaffold8075_len316_cov20_read113_maxK57 1980 316
>scaffold4078_len316_cov14_read113_maxK57 1981 316
>scaffold4803_len315_cov14_read113_maxK57 1982 315
>scaffold5962_len315_cov8_read113_maxK57 1983 315
>scaffold2512_len315_cov58.1509_read113_maxK57 1984 315
>scaffold3855_len315_cov12_read113_maxK57 1985 315
>scaffold6035_len315_cov33_read113_maxK57 1986 315
>scaffold1696_len315_cov12.822_read113_maxK57 1987 315
>scaffold1185_len315_cov18.8665_read113_maxK57 1988 315
>scaffold193037_len315_cov103_read113_maxK57 1989 315
>scaffold3347_len315_cov16_read113_maxK57 1990 315
>scaffold746_len315_cov36.6159_read113_maxK57 1991 315
>scaffold1636_len314_cov14.8028_read113_maxK57 1992 314
>scaffold9308_len314_cov12_read113_maxK57 1993 314
>scaffold634_len314_cov28.0558_read113_maxK57 1994 314
>scaffold4323_len314_cov16_read113_maxK57 1995 314
>scaffold3840_len314_cov24_read113_maxK57 1996 314
>scaffold4466_len313_cov10_read113_maxK57 1997 313
>scaffold6307_len313_cov32_read113_maxK57 1998 313
>scaffold8185_len313_cov22_read113_maxK57 1999 313
>scaffold1293_len313_cov18.0188_read113_maxK57 2000 313
>scaffold4117_len313_cov24_read113_maxK57 2001 313
>scaffold385_len313_cov25.1099_read113_maxK57 2002 313
>scaffold5320_len313_cov10_read113_maxK57 2003 313
>scaffold166406_len312_cov51_read113_maxK57 2004 312
>scaffold7837_len312_cov10_read113_maxK57 2005 312
>scaffold186520_len312_cov69_read113_maxK57 2006 312
>scaffold6419_len312_cov36_read113_maxK57 2007 312
>scaffold7414_len312_cov24_read113_maxK57 2008 312
>scaffold6613_len312_cov50_read113_maxK57 2009 312
>scaffold7116_len312_cov20_read113_maxK57 2010 312
>scaffold4178_len312_cov12_read113_maxK57 2011 312
>scaffold166188_len311_cov10_read113_maxK57 2012 311
>scaffold4679_len311_cov20_read113_maxK57 2013 311
>scaffold6256_len311_cov32_read113_maxK57 2014 311
>scaffold2773_len311_cov19.3406_read113_maxK57 2015 311
>scaffold6998_len311_cov28_read113_maxK57 2016 311
>scaffold8772_len311_cov32_read113_maxK57 2017 311
>scaffold3796_len311_cov24_read113_maxK57 2018 311
>scaffold891_len310_cov64.9455_read113_maxK57 2019 310
>scaffold4340_len310_cov8_read113_maxK57 2020 310
>scaffold6549_len310_cov12_read113_maxK57 2021 310
>scaffold526_len310_cov35.4007_read113_maxK57 2022 310
>scaffold6250_len310_cov24_read113_maxK57 2023 310
>scaffold2819_len310_cov12.6175_read113_maxK57 2024 310
>scaffold8758_len310_cov12_read113_maxK57 2025 310
>scaffold8774_len310_cov24_read113_maxK57 2026 310
>scaffold1559_len310_cov11.782_read113_maxK57 2027 310
>scaffold6849_len310_cov14_read113_maxK57 2028 310
>scaffold6920_len309_cov16_read113_maxK57 2029 309
>scaffold1122_len309_cov14_read113_maxK57 2030 309
>scaffold4295_len309_cov12_read113_maxK57 2031 309
>scaffold1799_len308_cov19.7333_read113_maxK57 2032 308
>scaffold5578_len308_cov19_read113_maxK57 2033 308
>scaffold6355_len308_cov31_read113_maxK57 2034 308
>scaffold1197_len308_cov42.2167_read113_maxK57 2035 308
>scaffold4860_len308_cov12_read113_maxK57 2036 308
>scaffold5731_len308_cov12_read113_maxK57 2037 308
>scaffold7787_len308_cov23_read113_maxK57 2038 308
>scaffold217545_len308_cov113_read113_maxK57 2039 308
>scaffold5392_len308_cov30_read113_maxK57 2040 308
>scaffold4551_len308_cov16_read113_maxK57 2041 308
>scaffold6260_len307_cov51_read113_maxK57 2042 307
>scaffold8897_len307_cov20_read113_maxK57 2043 307
>scaffold2056_len307_cov20.7663_read113_maxK57 2044 307
>scaffold4570_len307_cov30_read113_maxK57 2045 307
>scaffold8009_len307_cov12_read113_maxK57 2046 307
>scaffold5646_len307_cov20_read113_maxK57 2047 307
>scaffold5594_len306_cov36_read113_maxK57 2048 306
>scaffold10904_len306_cov10_read113_maxK57 2049 306
>scaffold7660_len306_cov8_read113_maxK57 2050 306
>scaffold183555_len306_cov12_read113_maxK57 2051 306
>scaffold2064_len306_cov11.7225_read113_maxK57 2052 306
>scaffold6711_len306_cov36_read113_maxK57 2053 306
>scaffold5248_len306_cov24_read113_maxK57 2054 306
>scaffold165919_len305_cov14_read113_maxK57 2055 305
>scaffold9108_len305_cov19_read113_maxK57 2056 305
>scaffold8698_len305_cov12_read113_maxK57 2057 305
>scaffold5196_len305_cov18_read113_maxK57 2058 305
>scaffold4832_len305_cov12_read113_maxK57 2059 305
>scaffold3782_len305_cov12_read113_maxK57 2060 305
>scaffold4084_len304_cov10_read113_maxK57 2061 304
>scaffold536_len304_cov16.1477_read113_maxK57 2062 304
>scaffold6280_len304_cov28_read113_maxK57 2063 304
>scaffold1614_len304_cov48.6635_read113_maxK57 2064 304
>scaffold10636_len304_cov16_read113_maxK57 2065 304
>scaffold5719_len303_cov24_read113_maxK57 2066 303
>scaffold6723_len303_cov49_read113_maxK57 2067 303
>scaffold5487_len303_cov16_read113_maxK57 2068 303
>scaffold6654_len303_cov10_read113_maxK57 2069 303
>scaffold7047_len303_cov30_read113_maxK57 2070 303
>scaffold8801_len303_cov16_read113_maxK57 2071 303
>scaffold4900_len303_cov26_read113_maxK57 2072 303
>scaffold8794_len303_cov12_read113_maxK57 2073 303
>scaffold10344_len303_cov20_read113_maxK57 2074 303
>scaffold690_len303_cov23.121_read113_maxK57 2075 303
>scaffold6925_len303_cov40_read113_maxK57 2076 303
>scaffold5274_len303_cov10_read113_maxK57 2077 303
>scaffold920_len303_cov51.4337_read113_maxK57 2078 303
>scaffold103639_len303_cov28_read113_maxK57 2079 303
>scaffold4684_len302_cov19_read113_maxK57 2080 302
>scaffold5659_len302_cov24_read113_maxK57 2081 302
>scaffold6914_len302_cov10_read113_maxK57 2082 302
>scaffold7648_len302_cov20_read113_maxK57 2083 302
>scaffold7603_len302_cov19_read113_maxK57 2084 302
>scaffold596_len302_cov25.654_read113_maxK57 2085 302
>scaffold9012_len302_cov36_read113_maxK57 2086 302
>scaffold7180_len302_cov14_read113_maxK57 2087 302
>scaffold1695_len301_cov31.1017_read113_maxK57 2088 301
>scaffold2217_len301_cov27.3838_read113_maxK57 2089 301
>scaffold4623_len301_cov22_read113_maxK57 2090 301
>scaffold6394_len301_cov22_read113_maxK57 2091 301
>scaffold8269_len301_cov10_read113_maxK57 2092 301
>scaffold4858_len301_cov22_read113_maxK57 2093 301
>scaffold5313_len301_cov10_read113_maxK57 2094 301
>scaffold4603_len301_cov32_read113_maxK57 2095 301
>scaffold1177_len300_cov17.3835_read113_maxK57 2096 300
>scaffold6734_len300_cov38_read113_maxK57 2097 300
>scaffold6304_len300_cov10_read113_maxK57 2098 300
>scaffold67881_len300_cov24_read113_maxK57 2099 300
>scaffold985_len300_cov21.9296_read113_maxK57 2100 300
>scaffold1743_len300_cov11.3835_read113_maxK57 2101 300
>scaffold6939_len300_cov10_read113_maxK57 2102 300
>scaffold4219_len300_cov14_read113_maxK57 2103 300
>scaffold2042_len299_cov16.6167_read113_maxK57 2104 299
>scaffold8299_len299_cov10_read113_maxK57 2105 299
>scaffold5905_len299_cov24_read113_maxK57 2106 299
>scaffold145342_len299_cov22_read113_maxK57 2107 299
>scaffold5657_len299_cov22_read113_maxK57 2108 299
>scaffold4329_len299_cov12_read113_maxK57 2109 299
>scaffold4534_len299_cov10_read113_maxK57 2110 299
>scaffold621_len299_cov17.3843_read113_maxK57 2111 299
>scaffold5524_len299_cov32_read113_maxK57 2112 299
>scaffold1280_len298_cov33.3366_read113_maxK57 2113 298
>scaffold6935_len298_cov20_read113_maxK57 2114 298
>scaffold10601_len298_cov26_read113_maxK57 2115 298
>scaffold5745_len298_cov10_read113_maxK57 2116 298
>scaffold2041_len298_cov22.0773_read113_maxK57 2117 298
>scaffold4518_len298_cov28_read113_maxK57 2118 298
>scaffold8169_len298_cov22_read113_maxK57 2119 298
>scaffold3578_len298_cov25_read113_maxK57 2120 298
>scaffold4355_len298_cov8_read113_maxK57 2121 298
>scaffold6921_len297_cov36_read113_maxK57 2122 297
>scaffold6405_len297_cov32_read113_maxK57 2123 297
>scaffold4580_len297_cov22_read113_maxK57 2124 297
>scaffold4438_len297_cov22_read113_maxK57 2125 297
>scaffold4956_len297_cov18_read113_maxK57 2126 297
>scaffold8343_len297_cov27_read113_maxK57 2127 297
>scaffold194213_len297_cov107_read113_maxK57 2128 297
>scaffold6042_len297_cov29_read113_maxK57 2129 297
>scaffold4234_len297_cov48_read113_maxK57 2130 297
>scaffold2531_len297_cov25.5354_read113_maxK57 2131 297
>scaffold5639_len296_cov36_read113_maxK57 2132 296
>scaffold1955_len296_cov24.9436_read113_maxK57 2133 296
>scaffold7813_len296_cov10_read113_maxK57 2134 296
>scaffold3668_len296_cov16_read113_maxK57 2135 296
>scaffold8699_len296_cov16_read113_maxK57 2136 296
>scaffold7870_len296_cov10_read113_maxK57 2137 296
>scaffold166170_len296_cov16_read113_maxK57 2138 296
>scaffold3957_len296_cov14_read113_maxK57 2139 296
>scaffold886_len296_cov19.098_read113_maxK57 2140 296
>scaffold7188_len296_cov27_read113_maxK57 2141 296
>scaffold7509_len296_cov16_read113_maxK57 2142 296
>scaffold3958_len295_cov12_read113_maxK57 2143 295
>scaffold2824_len295_cov15.8632_read113_maxK57 2144 295
>scaffold546_len295_cov13.3487_read113_maxK57 2145 295
>scaffold3689_len295_cov58_read113_maxK57 2146 295
>scaffold4478_len295_cov16_read113_maxK57 2147 295
>scaffold6765_len295_cov17_read113_maxK57 2148 295
>scaffold10980_len295_cov20_read113_maxK57 2149 295
>scaffold3648_len294_cov12_read113_maxK57 2150 294
>scaffold7686_len294_cov28_read113_maxK57 2151 294
>scaffold5797_len294_cov16_read113_maxK57 2152 294
>scaffold4204_len294_cov10_read113_maxK57 2153 294
>scaffold5713_len294_cov29_read113_maxK57 2154 294
>scaffold3339_len294_cov24_read113_maxK57 2155 294
>scaffold6154_len294_cov20_read113_maxK57 2156 294
>scaffold4656_len294_cov22_read113_maxK57 2157 294
>scaffold7687_len293_cov18_read113_maxK57 2158 293
>scaffold180570_len293_cov43_read113_maxK57 2159 293
>scaffold3614_len293_cov27_read113_maxK57 2160 293
>scaffold193135_len292_cov107_read113_maxK57 2161 292
>scaffold4474_len292_cov16_read113_maxK57 2162 292
>scaffold2129_len292_cov48.3292_read113_maxK57 2163 292
>scaffold9307_len292_cov12_read113_maxK57 2164 292
>scaffold5752_len292_cov9_read113_maxK57 2165 292
>scaffold4760_len292_cov10_read113_maxK57 2166 292
>scaffold571_len292_cov20.7752_read113_maxK57 2167 292
>scaffold88360_len292_cov22_read113_maxK57 2168 292
>scaffold2062_len292_cov19.604_read113_maxK57 2169 292
>scaffold5576_len292_cov36_read113_maxK57 2170 292
>scaffold1072_len292_cov32.1609_read113_maxK57 2171 292
>scaffold6107_len292_cov24_read113_maxK57 2172 292
>scaffold217550_len291_cov83_read113_maxK57 2173 291
>scaffold6182_len291_cov12_read113_maxK57 2174 291
>scaffold166345_len291_cov23_read113_maxK57 2175 291
>scaffold165942_len291_cov12_read113_maxK57 2176 291
>scaffold192437_len290_cov69_read113_maxK57 2177 290
>scaffold8639_len290_cov28_read113_maxK57 2178 290
>scaffold4826_len290_cov14_read113_maxK57 2179 290
>scaffold9109_len290_cov34_read113_maxK57 2180 290
>scaffold1895_len290_cov30.791_read113_maxK57 2181 290
>scaffold7083_len290_cov21_read113_maxK57 2182 290
>scaffold4087_len290_cov14_read113_maxK57 2183 290
>scaffold5353_len290_cov12_read113_maxK57 2184 290
>scaffold7834_len289_cov30_read113_maxK57 2185 289
>scaffold113827_len289_cov38_read113_maxK57 2186 289
>scaffold863_len289_cov58.5536_read113_maxK57 2187 289
>scaffold764_len289_cov17.8953_read113_maxK57 2188 289
>scaffold4217_len288_cov16_read113_maxK57 2189 288
>scaffold1640_len288_cov13.09_read113_maxK57 2190 288
>scaffold1155_len288_cov14.315_read113_maxK57 2191 288
>scaffold6185_len288_cov11_read113_maxK57 2192 288
>scaffold1505_len288_cov14.9825_read113_maxK57 2193 288
>scaffold4945_len288_cov38_read113_maxK57 2194 288
>scaffold7862_len288_cov18_read113_maxK57 2195 288
>scaffold1685_len287_cov18.1855_read113_maxK57 2196 287
>scaffold7199_len287_cov22_read113_maxK57 2197 287
>scaffold1822_len287_cov35.8396_read113_maxK57 2198 287
>scaffold5417_len287_cov20_read113_maxK57 2199 287
>scaffold6283_len287_cov44_read113_maxK57 2200 287
>scaffold7142_len287_cov32_read113_maxK57 2201 287
>scaffold7931_len287_cov15_read113_maxK57 2202 287
>scaffold7316_len287_cov38_read113_maxK57 2203 287
>scaffold3780_len287_cov34_read113_maxK57 2204 287
>scaffold2559_len287_cov32.0233_read113_maxK57 2205 287
>scaffold8925_len286_cov8_read113_maxK57 2206 286
>scaffold179766_len286_cov14_read113_maxK57 2207 286
>scaffold12777_len286_cov13_read113_maxK57 2208 286
>scaffold93124_len286_cov18_read113_maxK57 2209 286
>scaffold1161_len286_cov16.5025_read113_maxK57 2210 286
>scaffold20056_len286_cov26_read113_maxK57 2211 286
>scaffold7680_len286_cov10_read113_maxK57 2212 286
>scaffold4691_len286_cov10_read113_maxK57 2213 286
>scaffold3934_len286_cov45_read113_maxK57 2214 286
>scaffold186497_len285_cov71_read113_maxK57 2215 285
>scaffold7721_len285_cov14_read113_maxK57 2216 285
>scaffold4376_len285_cov12_read113_maxK57 2217 285
>scaffold186637_len285_cov79_read113_maxK57 2218 285
>scaffold8962_len285_cov27_read113_maxK57 2219 285
>scaffold6631_len285_cov24_read113_maxK57 2220 285
>scaffold193047_len285_cov87_read113_maxK57 2221 285
>scaffold2442_len285_cov27.3021_read113_maxK57 2222 285
>scaffold165989_len285_cov14_read113_maxK57 2223 285
>scaffold166114_len285_cov12_read113_maxK57 2224 285
>scaffold3522_len284_cov12_read113_maxK57 2225 284
>scaffold193027_len284_cov90_read113_maxK57 2226 284
>scaffold8860_len284_cov12_read113_maxK57 2227 284
>scaffold21526_len284_cov17_read113_maxK57 2228 284
>scaffold3451_len284_cov28_read113_maxK57 2229 284
>scaffold1664_len284_cov12.75_read113_maxK57 2230 284
>scaffold751_len284_cov33.9712_read113_maxK57 2231 284
>scaffold7360_len284_cov24_read113_maxK57 2232 284
>scaffold15044_len284_cov17_read113_maxK57 2233 284
>scaffold8682_len284_cov12_read113_maxK57 2234 284
>scaffold1783_len284_cov21.702_read113_maxK57 2235 284
>scaffold165904_len283_cov24_read113_maxK57 2236 283
>scaffold647_len283_cov44.4675_read113_maxK57 2237 283
>scaffold6387_len283_cov10_read113_maxK57 2238 283
>scaffold3279_len283_cov30_read113_maxK57 2239 283
>scaffold9126_len283_cov34_read113_maxK57 2240 283
>scaffold625_len283_cov31.3511_read113_maxK57 2241 283
>scaffold627_len283_cov36.8067_read113_maxK57 2242 283
>scaffold10068_len283_cov12_read113_maxK57 2243 283
>scaffold4468_len283_cov10_read113_maxK57 2244 283
>scaffold4004_len283_cov31_read113_maxK57 2245 283
>scaffold4697_len283_cov12_read113_maxK57 2246 283
>scaffold2521_len282_cov22.5148_read113_maxK57 2247 282
>scaffold8977_len282_cov32_read113_maxK57 2248 282
>scaffold752_len282_cov11.6345_read113_maxK57 2249 282
>scaffold7082_len282_cov32_read113_maxK57 2250 282
>scaffold1869_len282_cov15.6497_read113_maxK57 2251 282
>scaffold193121_len282_cov128_read113_maxK57 2252 282
>scaffold193031_len282_cov83_read113_maxK57 2253 282
>scaffold6736_len282_cov16_read113_maxK57 2254 282
>scaffold1802_len281_cov14.9443_read113_maxK57 2255 281
>scaffold5867_len281_cov14_read113_maxK57 2256 281
>scaffold5240_len281_cov14_read113_maxK57 2257 281
>scaffold10197_len281_cov16_read113_maxK57 2258 281
>scaffold3375_len281_cov22_read113_maxK57 2259 281
>scaffold4265_len281_cov12_read113_maxK57 2260 281
>scaffold7831_len281_cov26_read113_maxK57 2261 281
>scaffold6085_len281_cov12_read113_maxK57 2262 281
>scaffold186505_len281_cov69_read113_maxK57 2263 281
>scaffold5271_len281_cov12_read113_maxK57 2264 281
>scaffold4056_len281_cov31_read113_maxK57 2265 281
>scaffold4412_len281_cov16_read113_maxK57 2266 281
>scaffold4203_len281_cov16_read113_maxK57 2267 281
>scaffold5869_len281_cov12_read113_maxK57 2268 281
>scaffold606_len280_cov33.4444_read113_maxK57 2269 280
>scaffold5346_len280_cov24_read113_maxK57 2270 280
>scaffold6769_len280_cov26_read113_maxK57 2271 280
>scaffold3866_len280_cov10_read113_maxK57 2272 280
>scaffold738_len280_cov12.8316_read113_maxK57 2273 280
>scaffold6167_len280_cov10_read113_maxK57 2274 280
>scaffold624_len280_cov24.4325_read113_maxK57 2275 280
>scaffold4981_len280_cov8_read113_maxK57 2276 280
>scaffold3572_len280_cov20_read113_maxK57 2277 280
>scaffold7549_len280_cov12_read113_maxK57 2278 280
>scaffold8096_len280_cov14_read113_maxK57 2279 280
>scaffold7827_len280_cov12_read113_maxK57 2280 280
>scaffold1861_len279_cov16.266_read113_maxK57 2281 279
>scaffold3444_len279_cov10_read113_maxK57 2282 279
>scaffold5600_len279_cov12_read113_maxK57 2283 279
>scaffold6215_len279_cov30_read113_maxK57 2284 279
>scaffold489_len279_cov38.5547_read113_maxK57 2285 279
>scaffold1742_len279_cov40.4271_read113_maxK57 2286 279
>scaffold193995_len279_cov120_read113_maxK57 2287 279
>scaffold3542_len278_cov26_read113_maxK57 2288 278
>scaffold730_len278_cov28.5513_read113_maxK57 2289 278
>scaffold2797_len278_cov20.6228_read113_maxK57 2290 278
>scaffold6391_len278_cov65_read113_maxK57 2291 278
>scaffold5640_len278_cov31_read113_maxK57 2292 278
>scaffold4582_len278_cov10_read113_maxK57 2293 278
>scaffold8960_len278_cov12_read113_maxK57 2294 278
>scaffold9218_len278_cov24_read113_maxK57 2295 278
>scaffold842_len278_cov16.0821_read113_maxK57 2296 278
>scaffold8241_len278_cov30_read113_maxK57 2297 278
>scaffold5517_len278_cov39_read113_maxK57 2298 278
>scaffold2770_len277_cov24.0721_read113_maxK57 2299 277
>scaffold7874_len277_cov20_read113_maxK57 2300 277
>scaffold1363_len277_cov47.9383_read113_maxK57 2301 277
>scaffold179479_len277_cov12_read113_maxK57 2302 277
>scaffold166163_len277_cov51_read113_maxK57 2303 277
>scaffold7375_len277_cov43_read113_maxK57 2304 277
>scaffold7583_len277_cov37_read113_maxK57 2305 277
>scaffold3860_len277_cov24_read113_maxK57 2306 277
>scaffold113068_len277_cov10_read113_maxK57 2307 277
>scaffold6365_len277_cov34_read113_maxK57 2308 277
>scaffold1090_len277_cov14.7147_read113_maxK57 2309 277
>scaffold193033_len276_cov81_read113_maxK57 2310 276
>scaffold4591_len276_cov8_read113_maxK57 2311 276
>scaffold4490_len276_cov10_read113_maxK57 2312 276
>scaffold6072_len276_cov14_read113_maxK57 2313 276
>scaffold4705_len276_cov12_read113_maxK57 2314 276
>scaffold193022_len276_cov127_read113_maxK57 2315 276
>scaffold4977_len276_cov28_read113_maxK57 2316 276
>scaffold193069_len276_cov128_read113_maxK57 2317 276
>scaffold8035_len275_cov12_read113_maxK57 2318 275
>scaffold4142_len275_cov12_read113_maxK57 2319 275
>scaffold383_len275_cov21.976_read113_maxK57 2320 275
>scaffold4895_len275_cov8_read113_maxK57 2321 275
>scaffold5898_len275_cov22_read113_maxK57 2322 275
>scaffold1803_len275_cov19.3282_read113_maxK57 2323 275
>scaffold7273_len275_cov59_read113_maxK57 2324 275
>scaffold193063_len274_cov83_read113_maxK57 2325 274
>scaffold8873_len274_cov20_read113_maxK57 2326 274
>scaffold844_len274_cov13.772_read113_maxK57 2327 274
>scaffold6933_len274_cov20_read113_maxK57 2328 274
>scaffold4246_len274_cov8_read113_maxK57 2329 274
>scaffold6994_len274_cov12_read113_maxK57 2330 274
>scaffold10226_len274_cov8_read113_maxK57 2331 274
>scaffold5161_len273_cov11_read113_maxK57 2332 273
>scaffold8993_len273_cov30_read113_maxK57 2333 273
>scaffold7570_len273_cov12_read113_maxK57 2334 273
>scaffold7310_len273_cov16_read113_maxK57 2335 273
>scaffold3435_len273_cov20_read113_maxK57 2336 273
>scaffold9469_len273_cov25_read113_maxK57 2337 273
>scaffold5187_len273_cov14_read113_maxK57 2338 273
>scaffold9022_len273_cov28_read113_maxK57 2339 273
>scaffold2065_len273_cov36.8549_read113_maxK57 2340 273
>scaffold5278_len273_cov8_read113_maxK57 2341 273
>scaffold165907_len273_cov12_read113_maxK57 2342 273
>scaffold217547_len273_cov105_read113_maxK57 2343 273
>scaffold8158_len273_cov12_read113_maxK57 2344 273
>scaffold7608_len272_cov12_read113_maxK57 2345 272
>scaffold4881_len272_cov23_read113_maxK57 2346 272
>scaffold179699_len272_cov22_read113_maxK57 2347 272
>scaffold3360_len272_cov31_read113_maxK57 2348 272
>scaffold7880_len272_cov8_read113_maxK57 2349 272
>scaffold44317_len272_cov25_read113_maxK57 2350 272
>scaffold5778_len272_cov57_read113_maxK57 2351 272
>scaffold4922_len272_cov10_read113_maxK57 2352 272
>scaffold7539_len272_cov26_read113_maxK57 2353 272
>scaffold4804_len272_cov26_read113_maxK57 2354 272
>scaffold6856_len272_cov22_read113_maxK57 2355 272
>scaffold4555_len272_cov12_read113_maxK57 2356 272
>scaffold6153_len272_cov28_read113_maxK57 2357 272
>scaffold7916_len272_cov12_read113_maxK57 2358 272
>scaffold7943_len271_cov30_read113_maxK57 2359 271
>scaffold5649_len271_cov39_read113_maxK57 2360 271
>scaffold7799_len271_cov35_read113_maxK57 2361 271
>scaffold3630_len271_cov12_read113_maxK57 2362 271
>scaffold7611_len271_cov28_read113_maxK57 2363 271
>scaffold1303_len271_cov14.671_read113_maxK57 2364 271
>scaffold6657_len271_cov28_read113_maxK57 2365 271
>scaffold7488_len271_cov8_read113_maxK57 2366 271
>scaffold4916_len271_cov18_read113_maxK57 2367 271
>scaffold184524_len271_cov14_read113_maxK57 2368 271
>scaffold8340_len270_cov13_read113_maxK57 2369 270
>scaffold6024_len270_cov8_read113_maxK57 2370 270
>scaffold8704_len270_cov16_read113_maxK57 2371 270
>scaffold737_len270_cov14.6571_read113_maxK57 2372 270
>scaffold3723_len270_cov20_read113_maxK57 2373 270
>scaffold831_len270_cov29.9241_read113_maxK57 2374 270
>scaffold5319_len270_cov8_read113_maxK57 2375 270
>scaffold4799_len270_cov24_read113_maxK57 2376 270
>scaffold1160_len270_cov19.4869_read113_maxK57 2377 270
>scaffold7897_len270_cov30_read113_maxK57 2378 270
>scaffold5298_len269_cov36_read113_maxK57 2379 269
>scaffold6611_len269_cov30_read113_maxK57 2380 269
>scaffold7095_len269_cov30_read113_maxK57 2381 269
>scaffold5819_len269_cov12_read113_maxK57 2382 269
>scaffold4177_len269_cov14_read113_maxK57 2383 269
>scaffold166005_len268_cov12_read113_maxK57 2384 268
>scaffold4972_len268_cov10_read113_maxK57 2385 268
>scaffold3810_len268_cov29_read113_maxK57 2386 268
>scaffold9645_len268_cov11_read113_maxK57 2387 268
>scaffold1852_len268_cov12.9658_read113_maxK57 2388 268
>scaffold4704_len268_cov10_read113_maxK57 2389 268
>scaffold4359_len268_cov16_read113_maxK57 2390 268
>scaffold10010_len268_cov14_read113_maxK57 2391 268
>scaffold7269_len268_cov32_read113_maxK57 2392 268
>scaffold6193_len268_cov36_read113_maxK57 2393 268
>scaffold1216_len268_cov42.4211_read113_maxK57 2394 268
>scaffold6750_len267_cov26_read113_maxK57 2395 267
>scaffold2072_len267_cov43.2665_read113_maxK57 2396 267
>scaffold4854_len267_cov21_read113_maxK57 2397 267
>scaffold4071_len267_cov10_read113_maxK57 2398 267
>scaffold7688_len267_cov26_read113_maxK57 2399 267
>scaffold4221_len267_cov12_read113_maxK57 2400 267
>scaffold8753_len267_cov22_read113_maxK57 2401 267
>scaffold4683_len266_cov14_read113_maxK57 2402 266
>scaffold8688_len266_cov20_read113_maxK57 2403 266
>scaffold3569_len266_cov10_read113_maxK57 2404 266
>scaffold3363_len266_cov22_read113_maxK57 2405 266
>scaffold21893_len266_cov30_read113_maxK57 2406 266
>scaffold96844_len266_cov12_read113_maxK57 2407 266
>scaffold5242_len266_cov26_read113_maxK57 2408 266
>scaffold6957_len266_cov16_read113_maxK57 2409 266
>scaffold8346_len266_cov14_read113_maxK57 2410 266
>scaffold9047_len265_cov8_read113_maxK57 2411 265
>scaffold166369_len265_cov41_read113_maxK57 2412 265
>scaffold1261_len265_cov14.0027_read113_maxK57 2413 265
>scaffold1184_len265_cov12.1963_read113_maxK57 2414 265
>scaffold166198_len265_cov49_read113_maxK57 2415 265
>scaffold193034_len265_cov85_read113_maxK57 2416 265
>scaffold5601_len265_cov10_read113_maxK57 2417 265
>scaffold3433_len265_cov9_read113_maxK57 2418 265
>scaffold4088_len265_cov9_read113_maxK57 2419 265
>scaffold5593_len265_cov30_read113_maxK57 2420 265
>scaffold10019_len265_cov14_read113_maxK57 2421 265
>scaffold4333_len265_cov13_read113_maxK57 2422 265
>scaffold4011_len265_cov10_read113_maxK57 2423 265
>scaffold132307_len265_cov10_read113_maxK57 2424 265
>scaffold4889_len265_cov10_read113_maxK57 2425 265
>scaffold8173_len265_cov22_read113_maxK57 2426 265
>scaffold4248_len265_cov8_read113_maxK57 2427 265
>scaffold3530_len265_cov20_read113_maxK57 2428 265
>scaffold7044_len264_cov10_read113_maxK57 2429 264
>scaffold7405_len264_cov65_read113_maxK57 2430 264
>scaffold3828_len264_cov24_read113_maxK57 2431 264
>scaffold7714_len264_cov18_read113_maxK57 2432 264
>scaffold6831_len264_cov8_read113_maxK57 2433 264
>scaffold5618_len264_cov34_read113_maxK57 2434 264
>scaffold2614_len264_cov28.9625_read113_maxK57 2435 264
>scaffold26176_len264_cov27_read113_maxK57 2436 264
>scaffold166056_len264_cov30_read113_maxK57 2437 264
>scaffold5679_len264_cov12_read113_maxK57 2438 264
>scaffold8919_len264_cov28_read113_maxK57 2439 264
>scaffold7979_len264_cov10_read113_maxK57 2440 264
>scaffold2066_len264_cov44.9362_read113_maxK57 2441 264
>scaffold186636_len264_cov78_read113_maxK57 2442 264
>scaffold3406_len264_cov10_read113_maxK57 2443 264
>scaffold186548_len264_cov71_read113_maxK57 2444 264
>scaffold5729_len264_cov8_read113_maxK57 2445 264
>scaffold3753_len263_cov16_read113_maxK57 2446 263
>scaffold6340_len263_cov8_read113_maxK57 2447 263
>scaffold4884_len263_cov40_read113_maxK57 2448 263
>scaffold113986_len263_cov32_read113_maxK57 2449 263
>scaffold3570_len263_cov20_read113_maxK57 2450 263
>scaffold7520_len263_cov22_read113_maxK57 2451 263
>scaffold8036_len263_cov29_read113_maxK57 2452 263
>scaffold8071_len263_cov12_read113_maxK57 2453 263
>scaffold5957_len263_cov26_read113_maxK57 2454 263
>scaffold4729_len263_cov10_read113_maxK57 2455 263
>scaffold32348_len262_cov34_read113_maxK57 2456 262
>scaffold5728_len262_cov27_read113_maxK57 2457 262
>scaffold3831_len262_cov36_read113_maxK57 2458 262
>scaffold4439_len262_cov41_read113_maxK57 2459 262
>scaffold4023_len262_cov20_read113_maxK57 2460 262
>scaffold4855_len262_cov12_read113_maxK57 2461 262
>scaffold1751_len262_cov14.4652_read113_maxK57 2462 262
>scaffold9285_len261_cov24_read113_maxK57 2463 261
>scaffold193086_len261_cov237_read113_maxK57 2464 261
>scaffold2121_len261_cov50.7775_read113_maxK57 2465 261
>scaffold3291_len261_cov15_read113_maxK57 2466 261
>scaffold9607_len261_cov32_read113_maxK57 2467 261
>scaffold8133_len261_cov12_read113_maxK57 2468 261
>scaffold7763_len261_cov22_read113_maxK57 2469 261
>scaffold9819_len261_cov16_read113_maxK57 2470 261
>scaffold1692_len261_cov34.6971_read113_maxK57 2471 261
>scaffold427_len261_cov49.2021_read113_maxK57 2472 261
>scaffold3338_len261_cov26_read113_maxK57 2473 261
>scaffold4479_len261_cov20_read113_maxK57 2474 261
>scaffold1492_len260_cov14.1102_read113_maxK57 2475 260
>scaffold193064_len260_cov85_read113_maxK57 2476 260
>scaffold165977_len260_cov12_read113_maxK57 2477 260
>scaffold5571_len260_cov16_read113_maxK57 2478 260
>scaffold7372_len260_cov34_read113_maxK57 2479 260
>scaffold186549_len260_cov73_read113_maxK57 2480 260
>scaffold8760_len260_cov16_read113_maxK57 2481 260
>scaffold5186_len260_cov22_read113_maxK57 2482 260
>scaffold6175_len260_cov10_read113_maxK57 2483 260
>scaffold4250_len260_cov14_read113_maxK57 2484 260
>scaffold193045_len260_cov85_read113_maxK57 2485 260
>scaffold4257_len260_cov10_read113_maxK57 2486 260
>scaffold7468_len260_cov12_read113_maxK57 2487 260
>scaffold24520_len260_cov14_read113_maxK57 2488 260
>scaffold4426_len260_cov58_read113_maxK57 2489 260
>scaffold10285_len260_cov10_read113_maxK57 2490 260
>scaffold6345_len260_cov64_read113_maxK57 2491 260
>scaffold6978_len260_cov10_read113_maxK57 2492 260
>scaffold166156_len259_cov53_read113_maxK57 2493 259
>scaffold26190_len259_cov40_read113_maxK57 2494 259
>scaffold3737_len259_cov30_read113_maxK57 2495 259
>scaffold2106_len259_cov56.6577_read113_maxK57 2496 259
>scaffold5750_len259_cov10_read113_maxK57 2497 259
>scaffold9057_len259_cov24_read113_maxK57 2498 259
>scaffold8695_len259_cov26_read113_maxK57 2499 259
>scaffold109888_len259_cov12_read113_maxK57 2500 259
>scaffold8898_len259_cov18_read113_maxK57 2501 259
>scaffold8655_len259_cov24_read113_maxK57 2502 259
>scaffold8845_len258_cov18_read113_maxK57 2503 258
>scaffold200499_len258_cov191_read113_maxK57 2504 258
>scaffold7491_len258_cov22_read113_maxK57 2505 258
>scaffold166418_len258_cov45_read113_maxK57 2506 258
>scaffold11068_len258_cov26_read113_maxK57 2507 258
>scaffold6622_len258_cov19_read113_maxK57 2508 258
>scaffold19506_len258_cov28_read113_maxK57 2509 258
>scaffold4106_len258_cov12_read113_maxK57 2510 258
>scaffold6047_len258_cov12_read113_maxK57 2511 258
>scaffold4628_len258_cov20_read113_maxK57 2512 258
>scaffold5133_len258_cov32_read113_maxK57 2513 258
>scaffold8000_len258_cov10_read113_maxK57 2514 258
>scaffold9061_len258_cov20_read113_maxK57 2515 258
>scaffold5850_len258_cov30_read113_maxK57 2516 258
>scaffold10086_len257_cov18_read113_maxK57 2517 257
>scaffold6579_len257_cov45_read113_maxK57 2518 257
>scaffold8041_len257_cov22_read113_maxK57 2519 257
>scaffold4879_len257_cov30_read113_maxK57 2520 257
>scaffold223993_len257_cov85_read113_maxK57 2521 257
>scaffold5702_len257_cov28_read113_maxK57 2522 257
>scaffold6911_len257_cov16_read113_maxK57 2523 257
>scaffold6332_len257_cov14_read113_maxK57 2524 257
>scaffold5184_len257_cov12_read113_maxK57 2525 257
>scaffold8677_len257_cov22_read113_maxK57 2526 257
>scaffold5277_len257_cov12_read113_maxK57 2527 257
>scaffold4991_len257_cov12_read113_maxK57 2528 257
>scaffold7480_len257_cov28_read113_maxK57 2529 257
>scaffold166154_len257_cov59_read113_maxK57 2530 257
>scaffold157634_len256_cov38_read113_maxK57 2531 256
>scaffold5210_len256_cov18_read113_maxK57 2532 256
>scaffold6257_len256_cov24_read113_maxK57 2533 256
>scaffold10175_len256_cov12_read113_maxK57 2534 256
>scaffold1510_len256_cov42.8152_read113_maxK57 2535 256
>scaffold167264_len256_cov65_read113_maxK57 2536 256
>scaffold2772_len256_cov25.0705_read113_maxK57 2537 256
>scaffold7977_len256_cov14_read113_maxK57 2538 256
>scaffold7936_len256_cov26_read113_maxK57 2539 256
>scaffold166086_len256_cov14_read113_maxK57 2540 256
>scaffold1096_len256_cov36.0299_read113_maxK57 2541 256
>scaffold7589_len255_cov14_read113_maxK57 2542 255
>scaffold199062_len255_cov148_read113_maxK57 2543 255
>scaffold4592_len255_cov14_read113_maxK57 2544 255
>scaffold7576_len255_cov26_read113_maxK57 2545 255
>scaffold6675_len255_cov26_read113_maxK57 2546 255
>scaffold21749_len255_cov28_read113_maxK57 2547 255
>scaffold2063_len255_cov23.9669_read113_maxK57 2548 255
>scaffold6785_len255_cov39_read113_maxK57 2549 255
>scaffold181843_len255_cov43_read113_maxK57 2550 255
>scaffold6161_len255_cov30_read113_maxK57 2551 255
>scaffold6522_len255_cov41_read113_maxK57 2552 255
>scaffold1710_len255_cov23.8583_read113_maxK57 2553 255
>scaffold4507_len255_cov14_read113_maxK57 2554 255
>scaffold7838_len254_cov20_read113_maxK57 2555 254
>scaffold3018_len254_cov79.3613_read113_maxK57 2556 254
>scaffold193093_len254_cov103_read113_maxK57 2557 254
>scaffold412_len254_cov21.8828_read113_maxK57 2558 254
>scaffold9101_len254_cov20_read113_maxK57 2559 254
>scaffold7836_len254_cov10_read113_maxK57 2560 254
>scaffold7139_len254_cov24_read113_maxK57 2561 254
>scaffold7280_len254_cov32_read113_maxK57 2562 254
>scaffold1058_len254_cov16.2951_read113_maxK57 2563 254
>scaffold10065_len254_cov38_read113_maxK57 2564 254
>scaffold619_len254_cov28.5502_read113_maxK57 2565 254
>scaffold4405_len253_cov18_read113_maxK57 2566 253
>scaffold7440_len253_cov17_read113_maxK57 2567 253
>scaffold5073_len253_cov27_read113_maxK57 2568 253
>scaffold8984_len253_cov13_read113_maxK57 2569 253
>scaffold166185_len253_cov57_read113_maxK57 2570 253
>scaffold6860_len253_cov38_read113_maxK57 2571 253
>scaffold3875_len253_cov8_read113_maxK57 2572 253
>scaffold7191_len253_cov30_read113_maxK57 2573 253
>scaffold165988_len253_cov10_read113_maxK57 2574 253
>scaffold48433_len253_cov32_read113_maxK57 2575 253
>scaffold7784_len253_cov14_read113_maxK57 2576 253
>scaffold10115_len253_cov22_read113_maxK57 2577 253
>scaffold2221_len253_cov20.0971_read113_maxK57 2578 253
>scaffold166013_len252_cov14_read113_maxK57 2579 252
>scaffold1722_len252_cov29.9203_read113_maxK57 2580 252
>scaffold7597_len252_cov24_read113_maxK57 2581 252
>scaffold6407_len252_cov26_read113_maxK57 2582 252
>scaffold4988_len252_cov12_read113_maxK57 2583 252
>scaffold2391_len252_cov22.7532_read113_maxK57 2584 252
>scaffold7986_len252_cov25_read113_maxK57 2585 252
>scaffold8959_len252_cov18_read113_maxK57 2586 252
>scaffold217537_len252_cov101_read113_maxK57 2587 252
>scaffold9203_len252_cov11_read113_maxK57 2588 252
>scaffold3795_len251_cov10_read113_maxK57 2589 251
>scaffold7975_len251_cov12_read113_maxK57 2590 251
>scaffold9004_len251_cov20_read113_maxK57 2591 251
>scaffold3921_len251_cov10_read113_maxK57 2592 251
>scaffold5176_len251_cov16_read113_maxK57 2593 251
>scaffold1825_len251_cov33.8926_read113_maxK57 2594 251
>scaffold14452_len251_cov28_read113_maxK57 2595 251
>scaffold191039_len251_cov73_read113_maxK57 2596 251
>scaffold6452_len251_cov30_read113_maxK57 2597 251
>scaffold29244_len251_cov14_read113_maxK57 2598 251
>scaffold40841_len251_cov20_read113_maxK57 2599 251
>scaffold5961_len251_cov10_read113_maxK57 2600 251
>scaffold193087_len251_cov99_read113_maxK57 2601 251
>scaffold6996_len251_cov16_read113_maxK57 2602 251
>scaffold2317_len251_cov44.114_read113_maxK57 2603 251
>scaffold6550_len251_cov10_read113_maxK57 2604 251
>scaffold1776_len251_cov34.9394_read113_maxK57 2605 251
>scaffold4703_len251_cov18_read113_maxK57 2606 251
>scaffold1391_len251_cov13.2562_read113_maxK57 2607 251
>scaffold912_len251_cov13.7052_read113_maxK57 2608 251
>scaffold11074_len251_cov11_read113_maxK57 2609 251
>scaffold5660_len250_cov18_read113_maxK57 2610 250
>scaffold7383_len250_cov32_read113_maxK57 2611 250
>scaffold6046_len250_cov10_read113_maxK57 2612 250
>scaffold3404_len250_cov12_read113_maxK57 2613 250
>scaffold3413_len250_cov57_read113_maxK57 2614 250
>scaffold186512_len250_cov73_read113_maxK57 2615 250
>scaffold5859_len250_cov34_read113_maxK57 2616 250
>scaffold166070_len250_cov22_read113_maxK57 2617 250
>scaffold1279_len250_cov36.1851_read113_maxK57 2618 250
>scaffold3581_len250_cov10_read113_maxK57 2619 250
>scaffold8337_len250_cov16_read113_maxK57 2620 250
>scaffold4077_len250_cov12_read113_maxK57 2621 250
>scaffold7038_len250_cov28_read113_maxK57 2622 250
>scaffold1127_len250_cov18.9972_read113_maxK57 2623 250
>scaffold193106_len250_cov111_read113_maxK57 2624 250
>scaffold9119_len250_cov8_read113_maxK57 2625 250
>scaffold4958_len249_cov22_read113_maxK57 2626 249
>scaffold7930_len249_cov12_read113_maxK57 2627 249
>scaffold88407_len249_cov36_read113_maxK57 2628 249
>scaffold1778_len249_cov25.3906_read113_maxK57 2629 249
>scaffold3797_len249_cov61_read113_maxK57 2630 249
>scaffold3670_len249_cov26_read113_maxK57 2631 249
>scaffold166181_len249_cov41_read113_maxK57 2632 249
>scaffold8762_len249_cov22_read113_maxK57 2633 249
>scaffold10038_len249_cov10_read113_maxK57 2634 249
>scaffold4249_len249_cov22_read113_maxK57 2635 249
>scaffold5606_len249_cov59_read113_maxK57 2636 249
>scaffold7068_len249_cov22_read113_maxK57 2637 249
>scaffold6873_len249_cov22_read113_maxK57 2638 249
>scaffold1516_len249_cov23.6399_read113_maxK57 2639 249
>scaffold9529_len249_cov20_read113_maxK57 2640 249
>scaffold696_len248_cov40.5028_read113_maxK57 2641 248
>scaffold1707_len248_cov33.7028_read113_maxK57 2642 248
>scaffold4763_len248_cov10_read113_maxK57 2643 248
>scaffold4853_len248_cov8_read113_maxK57 2644 248
>scaffold4370_len248_cov8_read113_maxK57 2645 248
>scaffold4779_len248_cov6_read113_maxK57 2646 248
>scaffold615_len248_cov36.2013_read113_maxK57 2647 248
>scaffold2288_len248_cov12.3947_read113_maxK57 2648 248
>scaffold7767_len248_cov38_read113_maxK57 2649 248
>scaffold166030_len248_cov26_read113_maxK57 2650 248
>scaffold2817_len248_cov15.0526_read113_maxK57 2651 248
>scaffold9019_len248_cov12_read113_maxK57 2652 248
>scaffold6664_len248_cov24_read113_maxK57 2653 248
>scaffold6367_len248_cov20_read113_maxK57 2654 248
>scaffold5016_len248_cov10_read113_maxK57 2655 248
>scaffold5559_len248_cov38_read113_maxK57 2656 248
>scaffold5080_len248_cov40_read113_maxK57 2657 248
>scaffold9084_len248_cov18_read113_maxK57 2658 248
>scaffold10116_len248_cov14_read113_maxK57 2659 248
>scaffold953_len248_cov37.9639_read113_maxK57 2660 248
>scaffold9265_len248_cov23_read113_maxK57 2661 248
>scaffold3523_len247_cov12_read113_maxK57 2662 247
>scaffold9056_len247_cov17_read113_maxK57 2663 247
>scaffold6768_len247_cov26_read113_maxK57 2664 247
>scaffold5687_len247_cov12_read113_maxK57 2665 247
>scaffold5219_len247_cov24_read113_maxK57 2666 247
>scaffold72939_len247_cov28_read113_maxK57 2667 247
>scaffold8654_len247_cov20_read113_maxK57 2668 247
>scaffold4034_len247_cov24_read113_maxK57 2669 247
>scaffold193188_len247_cov85_read113_maxK57 2670 247
>scaffold110566_len247_cov12_read113_maxK57 2671 247
>scaffold4968_len247_cov12_read113_maxK57 2672 247
>scaffold5217_len247_cov38_read113_maxK57 2673 247
>scaffold8054_len247_cov12_read113_maxK57 2674 247
>scaffold7073_len247_cov16_read113_maxK57 2675 247
>scaffold193122_len247_cov210_read113_maxK57 2676 247
>scaffold8653_len247_cov12_read113_maxK57 2677 247
>scaffold7456_len247_cov16_read113_maxK57 2678 247
>scaffold123726_len246_cov22_read113_maxK57 2679 246
>scaffold6178_len246_cov8_read113_maxK57 2680 246
>scaffold165982_len246_cov12_read113_maxK57 2681 246
>scaffold10954_len246_cov36_read113_maxK57 2682 246
>scaffold11048_len246_cov31_read113_maxK57 2683 246
>scaffold4892_len246_cov20_read113_maxK57 2684 246
>scaffold7968_len246_cov10_read113_maxK57 2685 246
>scaffold4240_len246_cov49_read113_maxK57 2686 246
>scaffold4835_len246_cov8_read113_maxK57 2687 246
>scaffold5251_len246_cov20_read113_maxK57 2688 246
>scaffold227919_len246_cov144_read113_maxK57 2689 246
>scaffold5281_len246_cov10_read113_maxK57 2690 246
>scaffold4273_len246_cov10_read113_maxK57 2691 246
>scaffold7386_len245_cov32_read113_maxK57 2692 245
>scaffold1675_len245_cov16.1008_read113_maxK57 2693 245
>scaffold31791_len245_cov8_read113_maxK57 2694 245
>scaffold8123_len245_cov28_read113_maxK57 2695 245
>scaffold1806_len245_cov39.2297_read113_maxK57 2696 245
>scaffold6049_len245_cov14_read113_maxK57 2697 245
>scaffold166064_len245_cov22_read113_maxK57 2698 245
>scaffold8765_len245_cov28_read113_maxK57 2699 245
>scaffold1938_len244_cov26.4775_read113_maxK57 2700 244
>scaffold9191_len244_cov12_read113_maxK57 2701 244
>scaffold3869_len244_cov12_read113_maxK57 2702 244
>scaffold6708_len244_cov22_read113_maxK57 2703 244
>scaffold4012_len244_cov12_read113_maxK57 2704 244
>scaffold8696_len244_cov30_read113_maxK57 2705 244
>scaffold5796_len244_cov22_read113_maxK57 2706 244
>scaffold166082_len244_cov12_read113_maxK57 2707 244
>scaffold2768_len244_cov18.2333_read113_maxK57 2708 244
>scaffold166032_len244_cov14_read113_maxK57 2709 244
>scaffold7528_len244_cov10_read113_maxK57 2710 244
>scaffold3424_len244_cov12_read113_maxK57 2711 244
>scaffold4377_len244_cov8_read113_maxK57 2712 244
>scaffold7514_len244_cov18_read113_maxK57 2713 244
>scaffold5006_len244_cov32_read113_maxK57 2714 244
>scaffold165971_len244_cov16_read113_maxK57 2715 244
>scaffold5239_len244_cov20_read113_maxK57 2716 244
>scaffold5252_len244_cov28_read113_maxK57 2717 244
>scaffold94063_len243_cov12_read113_maxK57 2718 243
>scaffold1093_len243_cov12.3606_read113_maxK57 2719 243
>scaffold6878_len243_cov10_read113_maxK57 2720 243
>scaffold186679_len243_cov74_read113_maxK57 2721 243
>scaffold5035_len243_cov12_read113_maxK57 2722 243
>scaffold4634_len243_cov18_read113_maxK57 2723 243
>scaffold3634_len243_cov24_read113_maxK57 2724 243
>scaffold10928_len243_cov12_read113_maxK57 2725 243
>scaffold1231_len243_cov11.4732_read113_maxK57 2726 243
>scaffold4057_len243_cov28_read113_maxK57 2727 243
>scaffold9831_len243_cov12_read113_maxK57 2728 243
>scaffold193003_len242_cov91_read113_maxK57 2729 242
>scaffold5272_len242_cov8_read113_maxK57 2730 242
>scaffold5902_len242_cov20_read113_maxK57 2731 242
>scaffold6718_len242_cov14_read113_maxK57 2732 242
>scaffold166076_len242_cov32_read113_maxK57 2733 242
>scaffold8755_len242_cov20_read113_maxK57 2734 242
>scaffold10744_len242_cov34_read113_maxK57 2735 242
>scaffold5063_len242_cov12_read113_maxK57 2736 242
>scaffold4569_len242_cov28_read113_maxK57 2737 242
>scaffold1755_len242_cov19.6158_read113_maxK57 2738 242
>scaffold1868_len242_cov33.8051_read113_maxK57 2739 242
>scaffold8090_len242_cov20_read113_maxK57 2740 242
>scaffold8996_len242_cov20_read113_maxK57 2741 242
>scaffold4549_len242_cov18_read113_maxK57 2742 242
>scaffold10685_len242_cov14_read113_maxK57 2743 242
>scaffold176042_len242_cov61_read113_maxK57 2744 242
>scaffold166042_len242_cov12_read113_maxK57 2745 242
>scaffold6704_len242_cov61_read113_maxK57 2746 242
>scaffold3311_len242_cov22_read113_maxK57 2747 242
>scaffold166078_len241_cov12_read113_maxK57 2748 241
>scaffold5654_len241_cov12_read113_maxK57 2749 241
>scaffold14807_len241_cov29_read113_maxK57 2750 241
>scaffold4446_len241_cov14_read113_maxK57 2751 241
>scaffold4050_len241_cov14_read113_maxK57 2752 241
>scaffold5113_len241_cov25_read113_maxK57 2753 241
>scaffold8910_len241_cov20_read113_maxK57 2754 241
>scaffold1862_len241_cov12.9008_read113_maxK57 2755 241
>scaffold193097_len241_cov89_read113_maxK57 2756 241
>scaffold10415_len241_cov12_read113_maxK57 2757 241
>scaffold5096_len241_cov40_read113_maxK57 2758 241
>scaffold1838_len241_cov21.728_read113_maxK57 2759 241
>scaffold2674_len240_cov17.1757_read113_maxK57 2760 240
>scaffold166007_len240_cov24_read113_maxK57 2761 240
>scaffold5868_len240_cov21_read113_maxK57 2762 240
>scaffold8730_len240_cov20_read113_maxK57 2763 240
>scaffold138926_len240_cov14_read113_maxK57 2764 240
>scaffold75188_len240_cov26_read113_maxK57 2765 240
>scaffold6551_len240_cov8_read113_maxK57 2766 240
>scaffold193184_len240_cov83_read113_maxK57 2767 240
>scaffold3635_len240_cov24_read113_maxK57 2768 240
>scaffold6105_len240_cov14_read113_maxK57 2769 240
>scaffold191960_len240_cov71_read113_maxK57 2770 240
>scaffold7098_len240_cov17_read113_maxK57 2771 240
>scaffold6618_len240_cov36_read113_maxK57 2772 240
>scaffold5308_len240_cov20_read113_maxK57 2773 240
>scaffold166403_len240_cov48_read113_maxK57 2774 240
>scaffold183390_len240_cov55_read113_maxK57 2775 240
>scaffold7695_len240_cov20_read113_maxK57 2776 240
>scaffold7523_len240_cov12_read113_maxK57 2777 240
>scaffold1878_len239_cov10.7806_read113_maxK57 2778 239
>scaffold128626_len239_cov20_read113_maxK57 2779 239
>scaffold4487_len239_cov12_read113_maxK57 2780 239
>scaffold3953_len239_cov12_read113_maxK57 2781 239
>scaffold2060_len239_cov22.8403_read113_maxK57 2782 239
>scaffold5291_len239_cov16_read113_maxK57 2783 239
>scaffold128169_len239_cov12_read113_maxK57 2784 239
>scaffold193169_len239_cov105_read113_maxK57 2785 239
>scaffold186535_len239_cov67_read113_maxK57 2786 239
>scaffold203917_len239_cov126_read113_maxK57 2787 239
>scaffold166201_len239_cov65_read113_maxK57 2788 239
>scaffold3642_len239_cov40_read113_maxK57 2789 239
>scaffold4503_len239_cov20_read113_maxK57 2790 239
>scaffold7537_len239_cov26_read113_maxK57 2791 239
>scaffold23305_len239_cov12_read113_maxK57 2792 239
>scaffold754_len239_cov27.3162_read113_maxK57 2793 239
>scaffold4015_len239_cov18_read113_maxK57 2794 239
>scaffold3675_len238_cov61_read113_maxK57 2795 238
>scaffold172634_len238_cov41_read113_maxK57 2796 238
>scaffold4927_len238_cov34_read113_maxK57 2797 238
>scaffold8191_len238_cov8_read113_maxK57 2798 238
>scaffold7019_len238_cov16_read113_maxK57 2799 238
>scaffold6818_len238_cov10_read113_maxK57 2800 238
>scaffold5684_len238_cov10_read113_maxK57 2801 238
>scaffold7187_len238_cov32_read113_maxK57 2802 238
>scaffold4270_len238_cov18_read113_maxK57 2803 238
>scaffold5656_len238_cov12_read113_maxK57 2804 238
>scaffold182542_len238_cov41_read113_maxK57 2805 238
>scaffold4744_len238_cov12_read113_maxK57 2806 238
>scaffold7400_len238_cov38_read113_maxK57 2807 238
>scaffold186492_len238_cov79_read113_maxK57 2808 238
>scaffold1501_len238_cov15.6286_read113_maxK57 2809 238
>scaffold8938_len238_cov18_read113_maxK57 2810 238
>scaffold5447_len237_cov24_read113_maxK57 2811 237
>scaffold7579_len237_cov34_read113_maxK57 2812 237
>scaffold7562_len237_cov22_read113_maxK57 2813 237
>scaffold1607_len237_cov13.1576_read113_maxK57 2814 237
>scaffold1583_len237_cov17.7994_read113_maxK57 2815 237
>scaffold5148_len237_cov14_read113_maxK57 2816 237
>scaffold11206_len237_cov39_read113_maxK57 2817 237
>scaffold4949_len237_cov45_read113_maxK57 2818 237
>scaffold1694_len237_cov24.563_read113_maxK57 2819 237
>scaffold4291_len236_cov12_read113_maxK57 2820 236
>scaffold57789_len236_cov12_read113_maxK57 2821 236
>scaffold166430_len236_cov65_read113_maxK57 2822 236
>scaffold6370_len236_cov12_read113_maxK57 2823 236
>scaffold193100_len236_cov148_read113_maxK57 2824 236
>scaffold1625_len236_cov36.8966_read113_maxK57 2825 236
>scaffold5530_len236_cov36_read113_maxK57 2826 236
>scaffold5335_len236_cov30_read113_maxK57 2827 236
>scaffold10477_len236_cov18_read113_maxK57 2828 236
>scaffold166330_len236_cov41_read113_maxK57 2829 236
>scaffold186494_len235_cov77_read113_maxK57 2830 235
>scaffold1757_len235_cov21.0769_read113_maxK57 2831 235
>scaffold7035_len235_cov12_read113_maxK57 2832 235
>scaffold41699_len235_cov14_read113_maxK57 2833 235
>scaffold165949_len235_cov24_read113_maxK57 2834 235
>scaffold4378_len235_cov12_read113_maxK57 2835 235
>scaffold6663_len235_cov30_read113_maxK57 2836 235
>scaffold3045_len235_cov48.1375_read113_maxK57 2837 235
>scaffold736_len235_cov21.8012_read113_maxK57 2838 235
>scaffold5071_len235_cov34_read113_maxK57 2839 235
>scaffold7573_len235_cov8_read113_maxK57 2840 235
>scaffold193035_len235_cov101_read113_maxK57 2841 235
>scaffold193164_len235_cov93_read113_maxK57 2842 235
>scaffold4604_len234_cov15_read113_maxK57 2843 234
>scaffold3923_len234_cov12_read113_maxK57 2844 234
>scaffold9282_len234_cov20_read113_maxK57 2845 234
>scaffold10915_len234_cov29_read113_maxK57 2846 234
>scaffold166028_len234_cov10_read113_maxK57 2847 234
>scaffold166088_len234_cov12_read113_maxK57 2848 234
>scaffold193084_len234_cov91_read113_maxK57 2849 234
>scaffold10455_len234_cov12_read113_maxK57 2850 234
>scaffold986_len234_cov16.0029_read113_maxK57 2851 234
>scaffold4517_len234_cov18_read113_maxK57 2852 234
>scaffold6982_len234_cov26_read113_maxK57 2853 234
>scaffold8884_len234_cov12_read113_maxK57 2854 234
>scaffold3566_len234_cov24_read113_maxK57 2855 234
>scaffold8886_len234_cov22_read113_maxK57 2856 234
>scaffold8477_len234_cov57_read113_maxK57 2857 234
>scaffold3868_len234_cov18_read113_maxK57 2858 234
>scaffold166039_len234_cov8_read113_maxK57 2859 234
>scaffold5686_len233_cov10_read113_maxK57 2860 233
>scaffold7366_len233_cov26_read113_maxK57 2861 233
>scaffold7323_len233_cov14_read113_maxK57 2862 233
>scaffold166113_len233_cov10_read113_maxK57 2863 233
>scaffold6416_len233_cov28_read113_maxK57 2864 233
>scaffold4127_len233_cov20_read113_maxK57 2865 233
>scaffold193123_len233_cov182_read113_maxK57 2866 233
>scaffold166049_len233_cov24_read113_maxK57 2867 233
>scaffold165925_len233_cov10_read113_maxK57 2868 233
>scaffold6987_len233_cov20_read113_maxK57 2869 233
>scaffold193167_len233_cov105_read113_maxK57 2870 233
>scaffold193120_len233_cov114_read113_maxK57 2871 233
>scaffold618_len233_cov31.6061_read113_maxK57 2872 233
>scaffold186643_len233_cov78_read113_maxK57 2873 233
>scaffold8871_len233_cov14_read113_maxK57 2874 233
>scaffold52642_len233_cov30_read113_maxK57 2875 233
>scaffold3545_len233_cov32_read113_maxK57 2876 233
>scaffold8159_len233_cov12_read113_maxK57 2877 233
>scaffold19384_len233_cov18_read113_maxK57 2878 233
>scaffold10323_len233_cov18_read113_maxK57 2879 233
>scaffold60157_len233_cov12_read113_maxK57 2880 233
>scaffold4730_len233_cov11_read113_maxK57 2881 233
>scaffold1986_len233_cov24.7826_read113_maxK57 2882 233
>scaffold1844_len233_cov18.0812_read113_maxK57 2883 233
>scaffold3713_len233_cov14_read113_maxK57 2884 233
>scaffold5759_len233_cov34_read113_maxK57 2885 233
>scaffold8837_len232_cov28_read113_maxK57 2886 232
>scaffold7883_len232_cov12_read113_maxK57 2887 232
>scaffold2279_len232_cov54.0938_read113_maxK57 2888 232
>scaffold117835_len232_cov14_read113_maxK57 2889 232
>scaffold6603_len232_cov10_read113_maxK57 2890 232
>scaffold4395_len232_cov28_read113_maxK57 2891 232
>scaffold4383_len232_cov53_read113_maxK57 2892 232
>scaffold1154_len232_cov32.343_read113_maxK57 2893 232
>scaffold184706_len232_cov57_read113_maxK57 2894 232
>scaffold166336_len232_cov41_read113_maxK57 2895 232
>scaffold68976_len232_cov34_read113_maxK57 2896 232
>scaffold9981_len232_cov34_read113_maxK57 2897 232
>scaffold4980_len232_cov10_read113_maxK57 2898 232
>scaffold4033_len232_cov32_read113_maxK57 2899 232
>scaffold10407_len232_cov12_read113_maxK57 2900 232
>scaffold6725_len232_cov10_read113_maxK57 2901 232
>scaffold4573_len232_cov12_read113_maxK57 2902 232
>scaffold7055_len232_cov57_read113_maxK57 2903 232
>scaffold2028_len232_cov14.205_read113_maxK57 2904 232
>scaffold113782_len232_cov12_read113_maxK57 2905 232
>scaffold92058_len232_cov30_read113_maxK57 2906 232
>scaffold8814_len232_cov18_read113_maxK57 2907 232
>scaffold7268_len232_cov30_read113_maxK57 2908 232
>scaffold4680_len231_cov32_read113_maxK57 2909 231
>scaffold4262_len231_cov18_read113_maxK57 2910 231
>scaffold193060_len231_cov115_read113_maxK57 2911 231
>scaffold7317_len231_cov47_read113_maxK57 2912 231
>scaffold7276_len231_cov32_read113_maxK57 2913 231
>scaffold196229_len231_cov114_read113_maxK57 2914 231
>scaffold7165_len231_cov16_read113_maxK57 2915 231
>scaffold20474_len231_cov25_read113_maxK57 2916 231
>scaffold4214_len231_cov30_read113_maxK57 2917 231
>scaffold1179_len231_cov15.6676_read113_maxK57 2918 231
>scaffold8073_len231_cov10_read113_maxK57 2919 231
>scaffold8838_len231_cov26_read113_maxK57 2920 231
>scaffold3679_len231_cov53_read113_maxK57 2921 231
>scaffold5400_len231_cov14_read113_maxK57 2922 231
>scaffold6076_len231_cov12_read113_maxK57 2923 231
>scaffold10982_len230_cov14_read113_maxK57 2924 230
>scaffold4223_len230_cov8_read113_maxK57 2925 230
>scaffold4212_len230_cov20_read113_maxK57 2926 230
>scaffold10473_len230_cov12_read113_maxK57 2927 230
>scaffold193010_len230_cov156_read113_maxK57 2928 230
>scaffold5549_len230_cov28_read113_maxK57 2929 230
>scaffold7527_len230_cov12_read113_maxK57 2930 230
>scaffold1781_len230_cov15.6023_read113_maxK57 2931 230
>scaffold3758_len230_cov32_read113_maxK57 2932 230
>scaffold184327_len230_cov49_read113_maxK57 2933 230
>scaffold6985_len230_cov16_read113_maxK57 2934 230
>scaffold613_len230_cov17.8194_read113_maxK57 2935 230
>scaffold2407_len230_cov14_read113_maxK57 2936 230
>scaffold8110_len230_cov30_read113_maxK57 2937 230
>scaffold184798_len230_cov53_read113_maxK57 2938 230
>scaffold6553_len230_cov12_read113_maxK57 2939 230
>scaffold11976_len230_cov32_read113_maxK57 2940 230
>scaffold7003_len230_cov14_read113_maxK57 2941 230
>scaffold123377_len229_cov12_read113_maxK57 2942 229
>scaffold197237_len229_cov154_read113_maxK57 2943 229
>scaffold213972_len229_cov158_read113_maxK57 2944 229
>scaffold193256_len229_cov629_read113_maxK57 2945 229
>scaffold6761_len229_cov14_read113_maxK57 2946 229
>scaffold193116_len229_cov97_read113_maxK57 2947 229
>scaffold191771_len229_cov71_read113_maxK57 2948 229
>scaffold6086_len229_cov48_read113_maxK57 2949 229
>scaffold8808_len229_cov10_read113_maxK57 2950 229
>scaffold6952_len229_cov34_read113_maxK57 2951 229
>scaffold43869_len229_cov18_read113_maxK57 2952 229
>scaffold137667_len229_cov14_read113_maxK57 2953 229
>scaffold8141_len229_cov8_read113_maxK57 2954 229
>scaffold3491_len229_cov22_read113_maxK57 2955 229
>scaffold5123_len229_cov27_read113_maxK57 2956 229
>scaffold4499_len229_cov10_read113_maxK57 2957 229
>scaffold43246_len229_cov13_read113_maxK57 2958 229
>scaffold71638_len229_cov34_read113_maxK57 2959 229
>scaffold5149_len229_cov13_read113_maxK57 2960 229
>scaffold4725_len228_cov16_read113_maxK57 2961 228
>scaffold193102_len228_cov139_read113_maxK57 2962 228
>scaffold87580_len228_cov12_read113_maxK57 2963 228
>scaffold6030_len228_cov16_read113_maxK57 2964 228
>scaffold45959_len228_cov12_read113_maxK57 2965 228
>scaffold151440_len228_cov12_read113_maxK57 2966 228
>scaffold5304_len228_cov12_read113_maxK57 2967 228
>scaffold10459_len228_cov10_read113_maxK57 2968 228
>scaffold5198_len228_cov30_read113_maxK57 2969 228
>scaffold8668_len228_cov16_read113_maxK57 2970 228
>scaffold6261_len228_cov34_read113_maxK57 2971 228
>scaffold166159_len228_cov65_read113_maxK57 2972 228
>scaffold929_len228_cov13.5206_read113_maxK57 2973 228
>scaffold3705_len228_cov34_read113_maxK57 2974 228
>scaffold18690_len228_cov14_read113_maxK57 2975 228
>scaffold1975_len228_cov26.5_read113_maxK57 2976 228
>scaffold1754_len228_cov24.3176_read113_maxK57 2977 228
>scaffold6448_len228_cov34_read113_maxK57 2978 228
>scaffold5863_len228_cov24_read113_maxK57 2979 228
>scaffold4361_len228_cov8_read113_maxK57 2980 228
>scaffold33684_len228_cov17_read113_maxK57 2981 228
>scaffold186634_len228_cov73_read113_maxK57 2982 228
>scaffold1760_len228_cov23.9706_read113_maxK57 2983 228
>scaffold74932_len228_cov14_read113_maxK57 2984 228
>scaffold117945_len228_cov28_read113_maxK57 2985 228
>scaffold11490_len228_cov14_read113_maxK57 2986 228
>scaffold12482_len227_cov19_read113_maxK57 2987 227
>scaffold755_len227_cov38.3746_read113_maxK57 2988 227
>scaffold8878_len227_cov28_read113_maxK57 2989 227
>scaffold2366_len227_cov24.583_read113_maxK57 2990 227
>scaffold116465_len227_cov18_read113_maxK57 2991 227
>scaffold1824_len227_cov24_read113_maxK57 2992 227
>scaffold22324_len227_cov15_read113_maxK57 2993 227
>scaffold127333_len227_cov12_read113_maxK57 2994 227
>scaffold2043_len227_cov22.236_read113_maxK57 2995 227
>scaffold2431_len227_cov11.0035_read113_maxK57 2996 227
>scaffold2349_len227_cov16_read113_maxK57 2997 227
>scaffold17266_len227_cov17_read113_maxK57 2998 227
>scaffold69791_len227_cov32_read113_maxK57 2999 227
>scaffold89957_len227_cov20_read113_maxK57 3000 227
>scaffold97724_len227_cov28_read113_maxK57 3001 227
>scaffold7057_len227_cov36_read113_maxK57 3002 227
>scaffold70186_len227_cov8_read113_maxK57 3003 227
>scaffold147970_len227_cov16_read113_maxK57 3004 227
>scaffold193179_len227_cov130_read113_maxK57 3005 227
>scaffold1952_len227_cov14_read113_maxK57 3006 227
>scaffold217543_len227_cov103_read113_maxK57 3007 227
>scaffold3586_len227_cov45_read113_maxK57 3008 227
>scaffold2850_len227_cov10_read113_maxK57 3009 227
>scaffold48888_len227_cov22_read113_maxK57 3010 227
>scaffold2498_len227_cov15.1943_read113_maxK57 3011 227
>scaffold1867_len227_cov16_read113_maxK57 3012 227
>scaffold1820_len227_cov14_read113_maxK57 3013 227
>scaffold1775_len227_cov18_read113_maxK57 3014 227
>scaffold88246_len227_cov10_read113_maxK57 3015 227
>scaffold2099_len227_cov55.7404_read113_maxK57 3016 227
>scaffold183057_len227_cov43_read113_maxK57 3017 227
>scaffold112512_len227_cov16_read113_maxK57 3018 227
>scaffold16734_len227_cov18_read113_maxK57 3019 227
>scaffold1855_len227_cov17.3333_read113_maxK57 3020 227
>scaffold129964_len227_cov30_read113_maxK57 3021 227
>scaffold1918_len227_cov10.7198_read113_maxK57 3022 227
>scaffold4024_len227_cov44_read113_maxK57 3023 227
>scaffold23281_len227_cov25_read113_maxK57 3024 227
>scaffold2359_len227_cov12_read113_maxK57 3025 227
>scaffold5629_len227_cov28_read113_maxK57 3026 227
>scaffold7292_len226_cov28_read113_maxK57 3027 226
>scaffold6459_len226_cov22_read113_maxK57 3028 226
>scaffold6108_len226_cov24_read113_maxK57 3029 226
>scaffold7350_len226_cov26_read113_maxK57 3030 226
>scaffold1683_len226_cov23.6568_read113_maxK57 3031 226
>scaffold165922_len226_cov26_read113_maxK57 3032 226
>scaffold1993_len226_cov37.2456_read113_maxK57 3033 226
>scaffold179471_len226_cov59_read113_maxK57 3034 226
>scaffold23144_len226_cov15_read113_maxK57 3035 226
>scaffold1856_len226_cov11.8225_read113_maxK57 3036 226
>scaffold124751_len226_cov10_read113_maxK57 3037 226
>scaffold2821_len226_cov9.19858_read113_maxK57 3038 226
>scaffold7385_len226_cov57_read113_maxK57 3039 226
>scaffold10732_len226_cov22_read113_maxK57 3040 226
>scaffold1728_len226_cov11.7929_read113_maxK57 3041 226
>scaffold1629_len226_cov18.2426_read113_maxK57 3042 226
>scaffold8863_len226_cov15_read113_maxK57 3043 226
>scaffold7662_len226_cov34_read113_maxK57 3044 226
>scaffold7495_len226_cov10_read113_maxK57 3045 226
>scaffold6690_len226_cov30_read113_maxK57 3046 226
>scaffold1684_len226_cov26.3846_read113_maxK57 3047 226
>scaffold7718_len225_cov8_read113_maxK57 3048 225
>scaffold3769_len225_cov53_read113_maxK57 3049 225
>scaffold4970_len225_cov12_read113_maxK57 3050 225
>scaffold6090_len225_cov26_read113_maxK57 3051 225
>scaffold5159_len225_cov30_read113_maxK57 3052 225
>scaffold143206_len225_cov14_read113_maxK57 3053 225
>scaffold69212_len225_cov26_read113_maxK57 3054 225
>scaffold2103_len225_cov48.2611_read113_maxK57 3055 225
>scaffold122235_len225_cov30_read113_maxK57 3056 225
>scaffold166047_len225_cov34_read113_maxK57 3057 225
>scaffold4430_len225_cov39_read113_maxK57 3058 225
>scaffold8103_len225_cov16_read113_maxK57 3059 225
>scaffold73688_len225_cov10_read113_maxK57 3060 225
>scaffold126725_len225_cov38_read113_maxK57 3061 225
>scaffold67668_len224_cov24_read113_maxK57 3062 224
>scaffold4904_len224_cov20_read113_maxK57 3063 224
>scaffold7529_len224_cov6_read113_maxK57 3064 224
>scaffold8770_len224_cov31_read113_maxK57 3065 224
>scaffold7755_len224_cov24_read113_maxK57 3066 224
>scaffold7126_len224_cov20_read113_maxK57 3067 224
>scaffold8816_len224_cov10_read113_maxK57 3068 224
>scaffold5117_len224_cov18_read113_maxK57 3069 224
>scaffold3386_len224_cov18_read113_maxK57 3070 224
>scaffold7029_len224_cov10_read113_maxK57 3071 224
>scaffold90204_len224_cov38_read113_maxK57 3072 224
>scaffold1588_len224_cov9.71429_read113_maxK57 3073 224
>scaffold8766_len224_cov22_read113_maxK57 3074 224
>scaffold8846_len224_cov36_read113_maxK57 3075 224
>scaffold4216_len224_cov16_read113_maxK57 3076 224
>scaffold4052_len224_cov14_read113_maxK57 3077 224
>scaffold44494_len224_cov14_read113_maxK57 3078 224
>scaffold9726_len224_cov11_read113_maxK57 3079 224
>scaffold8979_len224_cov10_read113_maxK57 3080 224
>scaffold6467_len224_cov18_read113_maxK57 3081 224
>scaffold7224_len224_cov36_read113_maxK57 3082 224
>scaffold1134_len224_cov32.5_read113_maxK57 3083 224
>scaffold7690_len224_cov26_read113_maxK57 3084 224
>scaffold4919_len223_cov26_read113_maxK57 3085 223
>scaffold6392_len223_cov28_read113_maxK57 3086 223
>scaffold6171_len223_cov10_read113_maxK57 3087 223
>scaffold4785_len223_cov22_read113_maxK57 3088 223
>scaffold2826_len223_cov15.6201_read113_maxK57 3089 223
>scaffold8127_len223_cov12_read113_maxK57 3090 223
>scaffold139893_len223_cov12_read113_maxK57 3091 223
>scaffold10364_len223_cov16_read113_maxK57 3092 223
>scaffold5180_len223_cov10_read113_maxK57 3093 223
>scaffold81113_len223_cov14_read113_maxK57 3094 223
>scaffold10372_len223_cov12_read113_maxK57 3095 223
>scaffold9888_len223_cov8_read113_maxK57 3096 223
>scaffold7713_len223_cov43_read113_maxK57 3097 223
>scaffold6018_len223_cov22_read113_maxK57 3098 223
>scaffold7384_len223_cov22_read113_maxK57 3099 223
>scaffold8065_len223_cov12_read113_maxK57 3100 223
>scaffold5213_len223_cov20_read113_maxK57 3101 223
>scaffold8966_len223_cov39_read113_maxK57 3102 223
>scaffold5146_len222_cov20_read113_maxK57 3103 222
>scaffold8893_len222_cov20_read113_maxK57 3104 222
>scaffold1976_len222_cov16.6467_read113_maxK57 3105 222
>scaffold134011_len222_cov8_read113_maxK57 3106 222
>scaffold5013_len222_cov39_read113_maxK57 3107 222
>scaffold186641_len222_cov79_read113_maxK57 3108 222
>scaffold4019_len222_cov32_read113_maxK57 3109 222
>scaffold9020_len222_cov16_read113_maxK57 3110 222
>scaffold4320_len222_cov28_read113_maxK57 3111 222
>scaffold165979_len222_cov12_read113_maxK57 3112 222
>scaffold9177_len222_cov20_read113_maxK57 3113 222
>scaffold17335_len222_cov20_read113_maxK57 3114 222
>scaffold1643_len222_cov48.9222_read113_maxK57 3115 222
>scaffold3407_len222_cov34_read113_maxK57 3116 222
>scaffold5569_len222_cov12_read113_maxK57 3117 222
>scaffold5603_len221_cov24_read113_maxK57 3118 221
>scaffold3954_len221_cov10_read113_maxK57 3119 221
>scaffold9169_len221_cov11_read113_maxK57 3120 221
>scaffold9533_len221_cov15_read113_maxK57 3121 221
>scaffold8964_len221_cov20_read113_maxK57 3122 221
>scaffold1872_len221_cov14_read113_maxK57 3123 221
>scaffold165909_len221_cov18_read113_maxK57 3124 221
>scaffold876_len221_cov43.4715_read113_maxK57 3125 221
>scaffold4780_len221_cov16_read113_maxK57 3126 221
>scaffold4030_len221_cov10_read113_maxK57 3127 221
>scaffold9344_len221_cov26_read113_maxK57 3128 221
>scaffold7991_len221_cov10_read113_maxK57 3129 221
>scaffold4739_len221_cov28_read113_maxK57 3130 221
>scaffold191321_len221_cov71_read113_maxK57 3131 221
>scaffold36253_len221_cov16_read113_maxK57 3132 221
>scaffold6757_len221_cov8_read113_maxK57 3133 221
>scaffold3384_len221_cov65_read113_maxK57 3134 221
>scaffold7932_len221_cov34_read113_maxK57 3135 221
>scaffold6164_len221_cov16_read113_maxK57 3136 221
>scaffold97160_len221_cov34_read113_maxK57 3137 221
>scaffold15969_len221_cov16_read113_maxK57 3138 221
>scaffold202415_len221_cov391_read113_maxK57 3139 221
>scaffold4342_len221_cov14_read113_maxK57 3140 221
>scaffold7308_len221_cov30_read113_maxK57 3141 221
>scaffold7935_len221_cov30_read113_maxK57 3142 221
>scaffold10043_len221_cov12_read113_maxK57 3143 221
>scaffold91740_len221_cov28_read113_maxK57 3144 221
>scaffold165936_len221_cov16_read113_maxK57 3145 221
>scaffold5864_len220_cov24_read113_maxK57 3146 220
>scaffold8578_len220_cov16_read113_maxK57 3147 220
>scaffold10040_len220_cov10_read113_maxK57 3148 220
>scaffold949_len220_cov33.6024_read113_maxK57 3149 220
>scaffold5572_len220_cov26_read113_maxK57 3150 220
>scaffold166386_len220_cov47_read113_maxK57 3151 220
>scaffold2109_len220_cov37.8464_read113_maxK57 3152 220
>scaffold10943_len220_cov18_read113_maxK57 3153 220
>scaffold8120_len220_cov10_read113_maxK57 3154 220
>scaffold70318_len220_cov28_read113_maxK57 3155 220
>scaffold8701_len220_cov12_read113_maxK57 3156 220
>scaffold115608_len220_cov12_read113_maxK57 3157 220
>scaffold20279_len220_cov10_read113_maxK57 3158 220
>scaffold2273_len220_cov28.25_read113_maxK57 3159 220
>scaffold2949_len220_cov10_read113_maxK57 3160 220
>scaffold166043_len220_cov12_read113_maxK57 3161 220
>scaffold32406_len220_cov28_read113_maxK57 3162 220
>scaffold6965_len220_cov19_read113_maxK57 3163 220
>scaffold7563_len220_cov25_read113_maxK57 3164 220
>scaffold166178_len220_cov43_read113_maxK57 3165 220
>scaffold6766_len219_cov12_read113_maxK57 3166 219
>scaffold80600_len219_cov26_read113_maxK57 3167 219
>scaffold8181_len219_cov10_read113_maxK57 3168 219
>scaffold784_len219_cov13.1239_read113_maxK57 3169 219
>scaffold7600_len219_cov24_read113_maxK57 3170 219
>scaffold836_len219_cov38.2568_read113_maxK57 3171 219
>scaffold7318_len219_cov57_read113_maxK57 3172 219
>scaffold7251_len219_cov26_read113_maxK57 3173 219
>scaffold6117_len219_cov12_read113_maxK57 3174 219
>scaffold4322_len219_cov26_read113_maxK57 3175 219
>scaffold3710_len219_cov20_read113_maxK57 3176 219
>scaffold5087_len219_cov9_read113_maxK57 3177 219
>scaffold8345_len219_cov49_read113_maxK57 3178 219
>scaffold3854_len219_cov34_read113_maxK57 3179 219
>scaffold212715_len219_cov87_read113_maxK57 3180 219
>scaffold2318_len218_cov15.2993_read113_maxK57 3181 218
>scaffold7287_len218_cov34_read113_maxK57 3182 218
>scaffold8778_len218_cov20_read113_maxK57 3183 218
>scaffold1880_len218_cov10.1091_read113_maxK57 3184 218
>scaffold2683_len218_cov19.3285_read113_maxK57 3185 218
>scaffold6519_len218_cov26_read113_maxK57 3186 218
>scaffold4626_len218_cov22_read113_maxK57 3187 218
>scaffold176950_len218_cov45_read113_maxK57 3188 218
>scaffold53208_len218_cov16_read113_maxK57 3189 218
>scaffold9617_len218_cov10_read113_maxK57 3190 218
>scaffold1813_len218_cov13.9364_read113_maxK57 3191 218
>scaffold4145_len218_cov10_read113_maxK57 3192 218
>scaffold87039_len218_cov10_read113_maxK57 3193 218
>scaffold193127_len218_cov169_read113_maxK57 3194 218
>scaffold3420_len218_cov28_read113_maxK57 3195 218
>scaffold193154_len218_cov105_read113_maxK57 3196 218
>scaffold165963_len218_cov32_read113_maxK57 3197 218
>scaffold171955_len217_cov58_read113_maxK57 3198 217
>scaffold5853_len217_cov12_read113_maxK57 3199 217
>scaffold7028_len217_cov20_read113_maxK57 3200 217
>scaffold124721_len217_cov12_read113_maxK57 3201 217
>scaffold9089_len217_cov18_read113_maxK57 3202 217
>scaffold59429_len217_cov10_read113_maxK57 3203 217
>scaffold166041_len217_cov14_read113_maxK57 3204 217
>scaffold8157_len217_cov14_read113_maxK57 3205 217
>scaffold7768_len217_cov22_read113_maxK57 3206 217
>scaffold4898_len217_cov34_read113_maxK57 3207 217
>scaffold5378_len217_cov8_read113_maxK57 3208 217
>scaffold6327_len217_cov10_read113_maxK57 3209 217
>scaffold65248_len217_cov12_read113_maxK57 3210 217
>scaffold5404_len217_cov14_read113_maxK57 3211 217
>scaffold166057_len217_cov18_read113_maxK57 3212 217
>scaffold108729_len217_cov34_read113_maxK57 3213 217
>scaffold10278_len217_cov30_read113_maxK57 3214 217
>scaffold2071_len217_cov16.6322_read113_maxK57 3215 217
>scaffold6408_len217_cov45_read113_maxK57 3216 217
>scaffold193190_len216_cov111_read113_maxK57 3217 216
>scaffold94035_len216_cov30_read113_maxK57 3218 216
>scaffold8676_len216_cov24_read113_maxK57 3219 216
>scaffold165966_len216_cov12_read113_maxK57 3220 216
>scaffold2082_len216_cov39.8262_read113_maxK57 3221 216
>scaffold193142_len216_cov146_read113_maxK57 3222 216
>scaffold4254_len216_cov6_read113_maxK57 3223 216
>scaffold165972_len216_cov38_read113_maxK57 3224 216
>scaffold1307_len216_cov63.1128_read113_maxK57 3225 216
>scaffold153095_len216_cov22_read113_maxK57 3226 216
>scaffold184682_len216_cov57_read113_maxK57 3227 216
>scaffold2478_len216_cov30.8309_read113_maxK57 3228 216
>scaffold8598_len216_cov34_read113_maxK57 3229 216
>scaffold91229_len216_cov8_read113_maxK57 3230 216
>scaffold156275_len216_cov20_read113_maxK57 3231 216
>scaffold2116_len216_cov47.8628_read113_maxK57 3232 216
>scaffold4839_len216_cov10_read113_maxK57 3233 216
>scaffold7532_len216_cov32_read113_maxK57 3234 216
>scaffold7745_len216_cov12_read113_maxK57 3235 216
>scaffold8032_len216_cov8_read113_maxK57 3236 216
>scaffold8293_len216_cov36_read113_maxK57 3237 216
>scaffold2300_len216_cov26.1838_read113_maxK57 3238 216
>scaffold3314_len216_cov12_read113_maxK57 3239 216
>scaffold4179_len216_cov10_read113_maxK57 3240 216
>scaffold114858_len216_cov12_read113_maxK57 3241 216
>scaffold2290_len216_cov53.2904_read113_maxK57 3242 216
>scaffold2138_len215_cov47.4251_read113_maxK57 3243 215
>scaffold10642_len215_cov36_read113_maxK57 3244 215
>scaffold133215_len215_cov12_read113_maxK57 3245 215
>scaffold5136_len215_cov34_read113_maxK57 3246 215
>scaffold6106_len215_cov10_read113_maxK57 3247 215
>scaffold7260_len215_cov23_read113_maxK57 3248 215
>scaffold4952_len215_cov10_read113_maxK57 3249 215
>scaffold5493_len215_cov20_read113_maxK57 3250 215
>scaffold4508_len215_cov12_read113_maxK57 3251 215
>scaffold5269_len215_cov10_read113_maxK57 3252 215
>scaffold5062_len215_cov14_read113_maxK57 3253 215
>scaffold5899_len215_cov18_read113_maxK57 3254 215
>scaffold5094_len215_cov26_read113_maxK57 3255 215
>scaffold1688_len215_cov18.9174_read113_maxK57 3256 215
>scaffold3196_len215_cov26_read113_maxK57 3257 215
>scaffold8800_len215_cov14_read113_maxK57 3258 215
>scaffold4917_len215_cov8_read113_maxK57 3259 215
>scaffold688_len215_cov11.2245_read113_maxK57 3260 215
>scaffold6563_len215_cov34_read113_maxK57 3261 215
>scaffold193066_len215_cov154_read113_maxK57 3262 215
>scaffold5516_len215_cov28_read113_maxK57 3263 215
>scaffold4594_len215_cov16_read113_maxK57 3264 215
>scaffold4278_len215_cov12_read113_maxK57 3265 215
>scaffold90071_len215_cov16_read113_maxK57 3266 215
>scaffold1624_len215_cov53.7431_read113_maxK57 3267 215
>scaffold91350_len215_cov20_read113_maxK57 3268 215
>scaffold8835_len215_cov26_read113_maxK57 3269 215
>scaffold1312_len214_cov45.2883_read113_maxK57 3270 214
>scaffold4880_len214_cov13_read113_maxK57 3271 214
>scaffold1037_len214_cov41.092_read113_maxK57 3272 214
>scaffold3362_len214_cov24_read113_maxK57 3273 214
>scaffold4343_len214_cov12_read113_maxK57 3274 214
>scaffold198613_len214_cov124_read113_maxK57 3275 214
>scaffold4720_len214_cov10_read113_maxK57 3276 214
>scaffold166085_len214_cov8_read113_maxK57 3277 214
>scaffold50121_len214_cov24_read113_maxK57 3278 214
>scaffold952_len214_cov46.0368_read113_maxK57 3279 214
>scaffold9911_len214_cov34_read113_maxK57 3280 214
>scaffold3639_len214_cov14_read113_maxK57 3281 214
>scaffold3859_len214_cov12_read113_maxK57 3282 214
>scaffold6273_len214_cov12_read113_maxK57 3283 214
>scaffold92607_len214_cov26_read113_maxK57 3284 214
>scaffold1527_len214_cov25.9816_read113_maxK57 3285 214
>scaffold3485_len213_cov37_read113_maxK57 3286 213
>scaffold7099_len213_cov22_read113_maxK57 3287 213
>scaffold8922_len213_cov16_read113_maxK57 3288 213
>scaffold380_len213_cov17.1076_read113_maxK57 3289 213
>scaffold9267_len213_cov14_read113_maxK57 3290 213
>scaffold5451_len213_cov24_read113_maxK57 3291 213
>scaffold186620_len213_cov67_read113_maxK57 3292 213
>scaffold5093_len213_cov22_read113_maxK57 3293 213
>scaffold187671_len213_cov77_read113_maxK57 3294 213
>scaffold166079_len213_cov20_read113_maxK57 3295 213
>scaffold184621_len213_cov49_read113_maxK57 3296 213
>scaffold3752_len213_cov18_read113_maxK57 3297 213
>scaffold5568_len213_cov12_read113_maxK57 3298 213
>scaffold5024_len213_cov63_read113_maxK57 3299 213
>scaffold179481_len213_cov65_read113_maxK57 3300 213
>scaffold217544_len213_cov109_read113_maxK57 3301 213
>scaffold154009_len213_cov16_read113_maxK57 3302 213
>scaffold9631_len213_cov18_read113_maxK57 3303 213
>scaffold4598_len212_cov16_read113_maxK57 3304 212
>scaffold3354_len212_cov16_read113_maxK57 3305 212
>scaffold186626_len212_cov77_read113_maxK57 3306 212
>scaffold7420_len212_cov32_read113_maxK57 3307 212
>scaffold3632_len212_cov20_read113_maxK57 3308 212
>scaffold7341_len212_cov32_read113_maxK57 3309 212
>scaffold8978_len212_cov13_read113_maxK57 3310 212
>scaffold1715_len212_cov25.6235_read113_maxK57 3311 212
>scaffold121854_len212_cov22_read113_maxK57 3312 212
>scaffold8567_len212_cov28_read113_maxK57 3313 212
>scaffold6465_len212_cov16_read113_maxK57 3314 212
>scaffold5650_len212_cov20_read113_maxK57 3315 212
>scaffold8722_len212_cov26_read113_maxK57 3316 212
>scaffold570_len212_cov24.3303_read113_maxK57 3317 212
>scaffold7452_len212_cov14_read113_maxK57 3318 212
>scaffold5599_len212_cov14_read113_maxK57 3319 212
>scaffold30502_len212_cov16_read113_maxK57 3320 212
>scaffold4575_len212_cov12_read113_maxK57 3321 212
>scaffold4018_len212_cov28_read113_maxK57 3322 212
>scaffold2481_len212_cov10.8918_read113_maxK57 3323 212
>scaffold116558_len212_cov24_read113_maxK57 3324 212
>scaffold193036_len212_cov126_read113_maxK57 3325 212
>scaffold4166_len212_cov12_read113_maxK57 3326 212
>scaffold6977_len212_cov26_read113_maxK57 3327 212
>scaffold4109_len212_cov36_read113_maxK57 3328 212
>scaffold4990_len211_cov10_read113_maxK57 3329 211
>scaffold8830_len211_cov10_read113_maxK57 3330 211
>scaffold193089_len211_cov159_read113_maxK57 3331 211
>scaffold7286_len211_cov38_read113_maxK57 3332 211
>scaffold4083_len211_cov26_read113_maxK57 3333 211
>scaffold50952_len211_cov12_read113_maxK57 3334 211
>scaffold548_len211_cov40.2_read113_maxK57 3335 211
>scaffold201804_len211_cov81_read113_maxK57 3336 211
>scaffold4272_len211_cov14_read113_maxK57 3337 211
>scaffold8785_len211_cov12_read113_maxK57 3338 211
>scaffold154046_len211_cov28_read113_maxK57 3339 211
>scaffold5250_len211_cov12_read113_maxK57 3340 211
>scaffold5064_len211_cov8_read113_maxK57 3341 211
>scaffold1981_len211_cov10_read113_maxK57 3342 211
>scaffold5709_len211_cov14_read113_maxK57 3343 211
>scaffold6451_len211_cov32_read113_maxK57 3344 211
>scaffold10543_len211_cov18_read113_maxK57 3345 211
>scaffold8987_len211_cov14_read113_maxK57 3346 211
>scaffold8847_len211_cov22_read113_maxK57 3347 211
>scaffold89866_len211_cov36_read113_maxK57 3348 211
>scaffold45239_len211_cov19_read113_maxK57 3349 211
>scaffold10052_len211_cov10_read113_maxK57 3350 211
>scaffold193019_len210_cov91_read113_maxK57 3351 210
>scaffold2538_len210_cov52.1241_read113_maxK57 3352 210
>scaffold19521_len210_cov12_read113_maxK57 3353 210
>scaffold7960_len210_cov12_read113_maxK57 3354 210
>scaffold193024_len210_cov103_read113_maxK57 3355 210
>scaffold181608_len210_cov61_read113_maxK57 3356 210
>scaffold1547_len210_cov18.9006_read113_maxK57 3357 210
>scaffold193171_len210_cov91_read113_maxK57 3358 210
>scaffold7125_len210_cov34_read113_maxK57 3359 210
>scaffold7119_len210_cov14_read113_maxK57 3360 210
>scaffold7130_len210_cov15_read113_maxK57 3361 210
>scaffold5911_len210_cov10_read113_maxK57 3362 210
>scaffold4886_len210_cov12_read113_maxK57 3363 210
>scaffold4187_len210_cov13_read113_maxK57 3364 210
>scaffold3436_len210_cov26_read113_maxK57 3365 210
>scaffold4266_len210_cov39_read113_maxK57 3366 210
>scaffold7753_len210_cov12_read113_maxK57 3367 210
>scaffold4595_len210_cov10_read113_maxK57 3368 210
>scaffold4391_len210_cov43_read113_maxK57 3369 210
>scaffold192563_len210_cov77_read113_maxK57 3370 210
>scaffold118431_len210_cov12_read113_maxK57 3371 210
>scaffold6253_len210_cov26_read113_maxK57 3372 210
>scaffold3414_len210_cov12_read113_maxK57 3373 210
>scaffold4899_len210_cov32_read113_maxK57 3374 210
>scaffold4928_len209_cov56_read113_maxK57 3375 209
>scaffold27596_len209_cov15_read113_maxK57 3376 209
>scaffold95889_len209_cov10_read113_maxK57 3377 209
>scaffold8001_len209_cov10_read113_maxK57 3378 209
>scaffold165944_len209_cov32_read113_maxK57 3379 209
>scaffold4781_len209_cov14_read113_maxK57 3380 209
>scaffold7332_len209_cov47_read113_maxK57 3381 209
>scaffold166067_len209_cov10_read113_maxK57 3382 209
>scaffold166060_len209_cov34_read113_maxK57 3383 209
>scaffold8854_len209_cov26_read113_maxK57 3384 209
>scaffold6880_len209_cov10_read113_maxK57 3385 209
>scaffold7393_len209_cov26_read113_maxK57 3386 209
>scaffold1910_len209_cov16.5171_read113_maxK57 3387 209
>scaffold6806_len209_cov8_read113_maxK57 3388 209
>scaffold8771_len209_cov10_read113_maxK57 3389 209
>scaffold183911_len209_cov43_read113_maxK57 3390 209
>scaffold193041_len209_cov109_read113_maxK57 3391 209
>scaffold9018_len208_cov18_read113_maxK57 3392 208
>scaffold7889_len208_cov44_read113_maxK57 3393 208
>scaffold77771_len208_cov10_read113_maxK57 3394 208
>scaffold118369_len208_cov12_read113_maxK57 3395 208
>scaffold40937_len208_cov12_read113_maxK57 3396 208
>scaffold6789_len208_cov8_read113_maxK57 3397 208
>scaffold193101_len208_cov158_read113_maxK57 3398 208
>scaffold132308_len208_cov8_read113_maxK57 3399 208
>scaffold6842_len208_cov8_read113_maxK57 3400 208
>scaffold8115_len208_cov30_read113_maxK57 3401 208
>scaffold7377_len208_cov20_read113_maxK57 3402 208
>scaffold8861_len208_cov34_read113_maxK57 3403 208
>scaffold7954_len208_cov12_read113_maxK57 3404 208
>scaffold4878_len208_cov16_read113_maxK57 3405 208
>scaffold5261_len208_cov22_read113_maxK57 3406 208
>scaffold31851_len208_cov12_read113_maxK57 3407 208
>scaffold7403_len208_cov20_read113_maxK57 3408 208
>scaffold3716_len208_cov14_read113_maxK57 3409 208
>scaffold5234_len208_cov32_read113_maxK57 3410 208
>scaffold7309_len208_cov24_read113_maxK57 3411 208
>scaffold93672_len208_cov12_read113_maxK57 3412 208
>scaffold4202_len208_cov22_read113_maxK57 3413 208
>scaffold165997_len208_cov20_read113_maxK57 3414 208
>scaffold8718_len207_cov12_read113_maxK57 3415 207
>scaffold4890_len207_cov30_read113_maxK57 3416 207
>scaffold146341_len207_cov10_read113_maxK57 3417 207
>scaffold184731_len207_cov65_read113_maxK57 3418 207
>scaffold1785_len207_cov30.9373_read113_maxK57 3419 207
>scaffold4319_len207_cov34_read113_maxK57 3420 207
>scaffold33548_len207_cov12_read113_maxK57 3421 207
>scaffold193189_len207_cov81_read113_maxK57 3422 207
>scaffold222863_len207_cov99_read113_maxK57 3423 207
>scaffold7546_len207_cov8_read113_maxK57 3424 207
>scaffold3325_len207_cov20_read113_maxK57 3425 207
>scaffold4306_len207_cov28_read113_maxK57 3426 207
>scaffold166015_len207_cov16_read113_maxK57 3427 207
>scaffold186510_len207_cov79_read113_maxK57 3428 207
>scaffold7374_len207_cov34_read113_maxK57 3429 207
>scaffold8825_len207_cov12_read113_maxK57 3430 207
>scaffold3568_len207_cov18_read113_maxK57 3431 207
>scaffold628_len206_cov30.1302_read113_maxK57 3432 206
>scaffold1720_len206_cov14.0314_read113_maxK57 3433 206
>scaffold106765_len206_cov16_read113_maxK57 3434 206
>scaffold5781_len206_cov23_read113_maxK57 3435 206
>scaffold90642_len206_cov10_read113_maxK57 3436 206
>scaffold166092_len206_cov41_read113_maxK57 3437 206
>scaffold8848_len206_cov20_read113_maxK57 3438 206
>scaffold117934_len206_cov30_read113_maxK57 3439 206
>scaffold1190_len206_cov27.1226_read113_maxK57 3440 206
>scaffold10246_len206_cov10_read113_maxK57 3441 206
>scaffold5821_len206_cov28_read113_maxK57 3442 206
>scaffold147103_len206_cov26_read113_maxK57 3443 206
>scaffold41154_len206_cov12_read113_maxK57 3444 206
>scaffold3841_len206_cov12_read113_maxK57 3445 206
>scaffold2322_len206_cov32_read113_maxK57 3446 206
>scaffold166197_len205_cov47_read113_maxK57 3447 205
>scaffold9717_len205_cov13_read113_maxK57 3448 205
>scaffold6143_len205_cov10_read113_maxK57 3449 205
>scaffold4360_len205_cov14_read113_maxK57 3450 205
>scaffold2259_len205_cov30.7356_read113_maxK57 3451 205
>scaffold6807_len205_cov10_read113_maxK57 3452 205
>scaffold6292_len205_cov10_read113_maxK57 3453 205
>scaffold10909_len205_cov30_read113_maxK57 3454 205
>scaffold8234_len205_cov18_read113_maxK57 3455 205
>scaffold96607_len205_cov30_read113_maxK57 3456 205
>scaffold193139_len205_cov116_read113_maxK57 3457 205
>scaffold5505_len205_cov12_read113_maxK57 3458 205
>scaffold202455_len205_cov101_read113_maxK57 3459 205
>scaffold8949_len205_cov12_read113_maxK57 3460 205
>scaffold4885_len205_cov32_read113_maxK57 3461 205
>scaffold8752_len205_cov12_read113_maxK57 3462 205
>scaffold5846_len205_cov20_read113_maxK57 3463 205
>scaffold8726_len205_cov12_read113_maxK57 3464 205
>scaffold3415_len205_cov16_read113_maxK57 3465 205
>scaffold2075_len205_cov50.2208_read113_maxK57 3466 205
>scaffold7670_len205_cov12_read113_maxK57 3467 205
>scaffold113760_len205_cov39_read113_maxK57 3468 205
>scaffold7540_len205_cov30_read113_maxK57 3469 205
>scaffold2835_len205_cov13.9004_read113_maxK57 3470 205
>scaffold71165_len205_cov20_read113_maxK57 3471 205
>scaffold6199_len205_cov8_read113_maxK57 3472 205
>scaffold8887_len204_cov17_read113_maxK57 3473 204
>scaffold1958_len204_cov492.481_read113_maxK57 3474 204
>scaffold73167_len204_cov26_read113_maxK57 3475 204
>scaffold1792_len204_cov35.6741_read113_maxK57 3476 204
>scaffold7039_len204_cov22_read113_maxK57 3477 204
>scaffold4955_len204_cov12_read113_maxK57 3478 204
>scaffold8264_len204_cov26_read113_maxK57 3479 204
>scaffold3852_len204_cov41_read113_maxK57 3480 204
>scaffold127690_len204_cov10_read113_maxK57 3481 204
>scaffold6545_len204_cov18_read113_maxK57 3482 204
>scaffold4310_len204_cov20_read113_maxK57 3483 204
>scaffold4072_len204_cov22_read113_maxK57 3484 204
>scaffold5301_len204_cov38_read113_maxK57 3485 204
>scaffold1831_len204_cov21.4462_read113_maxK57 3486 204
>scaffold196697_len204_cov145_read113_maxK57 3487 204
>scaffold1136_len204_cov17.2468_read113_maxK57 3488 204
>scaffold1747_len204_cov24.7595_read113_maxK57 3489 204
>scaffold172636_len204_cov61_read113_maxK57 3490 204
>scaffold8875_len204_cov12_read113_maxK57 3491 204
>scaffold4829_len204_cov20_read113_maxK57 3492 204
>scaffold4321_len204_cov36_read113_maxK57 3493 204
>scaffold10307_len204_cov14_read113_maxK57 3494 204
>scaffold4311_len204_cov12_read113_maxK57 3495 204
>scaffold5608_len204_cov16_read113_maxK57 3496 204
>scaffold4754_len204_cov10_read113_maxK57 3497 204
>scaffold6151_len204_cov22_read113_maxK57 3498 204
>scaffold88261_len204_cov22_read113_maxK57 3499 204
>scaffold127294_len204_cov18_read113_maxK57 3500 204
>scaffold6741_len204_cov14_read113_maxK57 3501 204
>scaffold7593_len204_cov26_read113_maxK57 3502 204
>scaffold186627_len204_cov69_read113_maxK57 3503 204
>scaffold4042_len204_cov38_read113_maxK57 3504 204
>scaffold5273_len203_cov8_read113_maxK57 3505 203
>scaffold31612_len203_cov13_read113_maxK57 3506 203
>scaffold165903_len203_cov10_read113_maxK57 3507 203
>scaffold37274_len203_cov17_read113_maxK57 3508 203
>scaffold5230_len203_cov14_read113_maxK57 3509 203
>scaffold7654_len203_cov34_read113_maxK57 3510 203
>scaffold5426_len203_cov10_read113_maxK57 3511 203
>scaffold5971_len203_cov8_read113_maxK57 3512 203
>scaffold81260_len203_cov12_read113_maxK57 3513 203
>scaffold5200_len203_cov34_read113_maxK57 3514 203
>scaffold127818_len203_cov20_read113_maxK57 3515 203
>scaffold392_len203_cov20.918_read113_maxK57 3516 203
>scaffold7301_len203_cov12_read113_maxK57 3517 203
>scaffold5969_len202_cov8_read113_maxK57 3518 202
>scaffold166023_len202_cov12_read113_maxK57 3519 202
>scaffold4013_len202_cov32_read113_maxK57 3520 202
>scaffold1183_len202_cov41.7325_read113_maxK57 3521 202
>scaffold6846_len202_cov28_read113_maxK57 3522 202
>scaffold10617_len202_cov14_read113_maxK57 3523 202
>scaffold166008_len202_cov12_read113_maxK57 3524 202
>scaffold121078_len202_cov24_read113_maxK57 3525 202
>scaffold3863_len202_cov32_read113_maxK57 3526 202
>scaffold93806_len202_cov32_read113_maxK57 3527 202
>scaffold1405_len202_cov50.8025_read113_maxK57 3528 202
>scaffold7198_len202_cov34_read113_maxK57 3529 202
>scaffold2044_len202_cov27.8919_read113_maxK57 3530 202
>scaffold7685_len202_cov18_read113_maxK57 3531 202
>scaffold3490_len202_cov16_read113_maxK57 3532 202
>scaffold7691_len202_cov22_read113_maxK57 3533 202
>scaffold14317_len202_cov32_read113_maxK57 3534 202
>scaffold7875_len202_cov18_read113_maxK57 3535 202
>scaffold7699_len202_cov8_read113_maxK57 3536 202
>scaffold186525_len202_cov95_read113_maxK57 3537 202
>scaffold4445_len202_cov12_read113_maxK57 3538 202
>scaffold21675_len202_cov16_read113_maxK57 3539 202
>scaffold8176_len202_cov12_read113_maxK57 3540 202
>scaffold6781_len201_cov20_read113_maxK57 3541 201
>scaffold7382_len201_cov28_read113_maxK57 3542 201
>scaffold8182_len201_cov8_read113_maxK57 3543 201
>scaffold9280_len201_cov14_read113_maxK57 3544 201
>scaffold1693_len201_cov20.0543_read113_maxK57 3545 201
>scaffold8866_len201_cov16_read113_maxK57 3546 201
>scaffold4822_len201_cov30_read113_maxK57 3547 201
>scaffold3446_len201_cov10_read113_maxK57 3548 201
>scaffold5589_len201_cov12_read113_maxK57 3549 201
>scaffold193168_len201_cov111_read113_maxK57 3550 201
>scaffold3488_len201_cov18_read113_maxK57 3551 201
>scaffold6303_len201_cov14_read113_maxK57 3552 201
>scaffold2159_len201_cov56.7444_read113_maxK57 3553 201
>scaffold6584_len201_cov32_read113_maxK57 3554 201
>scaffold4973_len201_cov12_read113_maxK57 3555 201
>scaffold9074_len201_cov10_read113_maxK57 3556 201
>scaffold1738_len201_cov12.1661_read113_maxK57 3557 201
>scaffold9351_len201_cov30_read113_maxK57 3558 201
>scaffold4303_len201_cov20_read113_maxK57 3559 201
>scaffold56828_len201_cov20_read113_maxK57 3560 201
>scaffold4269_len201_cov14_read113_maxK57 3561 201
>scaffold2261_len201_cov25.5798_read113_maxK57 3562 201
>scaffold193152_len201_cov103_read113_maxK57 3563 201
>scaffold186676_len201_cov73_read113_maxK57 3564 201
>scaffold216916_len201_cov320_read113_maxK57 3565 201
>scaffold171701_len200_cov63_read113_maxK57 3566 200
>scaffold9988_len200_cov16_read113_maxK57 3567 200
>scaffold2951_len200_cov10.7344_read113_maxK57 3568 200
>scaffold841_len200_cov50.9776_read113_maxK57 3569 200
>scaffold1946_len200_cov11.4615_read113_maxK57 3570 200
>scaffold36663_len200_cov21_read113_maxK57 3571 200
>scaffold6623_len200_cov24_read113_maxK57 3572 200
>scaffold7432_len200_cov12_read113_maxK57 3573 200
>scaffold1879_len200_cov398.067_read113_maxK57 3574 200
>scaffold5907_len200_cov32_read113_maxK57 3575 200
>scaffold105052_len200_cov20_read113_maxK57 3576 200
>scaffold9312_len200_cov22_read113_maxK57 3577 200
>scaffold2115_len200_cov44.7019_read113_maxK57 3578 200
>scaffold195481_len200_cov126_read113_maxK57 3579 200
>scaffold6940_len200_cov12_read113_maxK57 3580 200
>scaffold22536_len200_cov14_read113_maxK57 3581 200
>scaffold6883_len200_cov20_read113_maxK57 3582 200
>scaffold795_len200_cov54.9359_read113_maxK57 3583 200
>scaffold2394_len200_cov35.5508_read113_maxK57 3584 200
>scaffold193090_len200_cov101_read113_maxK57 3585 200
>scaffold141064_len200_cov12_read113_maxK57 3586 200
>scaffold9065_len200_cov16_read113_maxK57 3587 200
>scaffold8434_len200_cov49_read113_maxK57 3588 200
>scaffold6234_len200_cov18_read113_maxK57 3589 200
>scaffold3887_len200_cov41_read113_maxK57 3590 200
>scaffold9834_len200_cov12_read113_maxK57 3591 200
>scaffold8237_len200_cov36_read113_maxK57 3592 200
>scaffold186545_len200_cov79_read113_maxK57 3593 200
>scaffold177636_len200_cov53_read113_maxK57 3594 200
>scaffold4135_len200_cov18_read113_maxK57 3595 200
>scaffold8105_len200_cov34_read113_maxK57 3596 200
>scaffold2357_len200_cov24.8828_read113_maxK57 3597 200
-472 -272 -281 -310 -430 -220 -396 -241 -425 -236 222 -377 -361 -237 18 141 268 51 71 -21 -125 542 -86 74 446 226 216 -16 -63 69 -319 -45 490 -271 164 204 70 -495 -263 341 -439 251 508 -482 -491
264 332 -477 -441 354 533 148 -458 -67 213 -436 364 426 192 -238 144 3 181 110 245 -39 -246 -103 -427 -327 494 209 410 -429 555 -413 496 -540 279 -85 211 483
-471 356 -373 -130 -506 -353 235 324 420 -416 258 267 394 -88 280 163 -266 -455 -243 -411 -297 -359 -203 -318 248 -40 -497 -201 153 -140 525 152 -352 -551 -165 -360 187 -156 -474 -261 58 367 240 -135 218 41 384 143 301 -340 433 284 485 -288 -303 -523 320 -431 -385 -466 286 -507 -492 -212 465 293
346 386 -317 -108 528 -304 518 554 223 456 342 188 -400 -35 -48 -404 -205 -47 -221 273 403 -285 113 -234 -174 -145 500 -117 -538 398 -176 357 381 -345 -422 -519 -509 -196
326 -124 -314 313 536 94 -98 42 43 -46 -4 470 104 105 -75 -114 298 -52 -173 -445 121 349 91 9 -142 -348 -30 -183 120 -329 229 270 8 37 252 168 -191
553 -539 -473 300 503 325 214 127 -84 107 -244 5 -275 -106 -73 26 200 -253 -7 -19 -193 242 68 -118 -334 249 -56 -182 -524 -302 374 480 387 401
-355 552 447 316 227 435 305 -487 100 -402 -512 -247 149 -133 207 -448 -128 -515 93 -34 -6 27 -383 -343 -10 -295 -331 -382 60 -498 -417 -479 351 389 428 -269 547 -155 -423 -505 526 -415 395 -502 535 159 391 -339 -475 -407
-409 390 370 516 217 -493 -375 -530 418 -450 131 139 95 28 23 462 442 -11 -151 17 -15 24 321 -296 -358 -463 -294 556 457 -177 366 532 454 -202 -78 330 -362 -315 262 -484 -548 -292
-289 537 -522 -311 557 278 -511 -160 109 -29 99 -25 467 136 49 81 126 550 61 -158 -79 -438 -179 -172 -488 -102 169 132 -239 -171 -62 166 2 -138 170 -368
481 -424 -514 -543 -529 260 -399 -232 510 -380 363 -307 -527 -219 -521 129 -150 134 57 31 460 12 -154 36 20 397 -256 -64 -137 -72 -55 434 -333 504 -328 468 -336 -282 89 -486 546 225 -194 -290 459
451 -323 -499 541 -283 379 180 -432 -184 175 -111 -97 -185 -276 -115 476 549 -443 -376 371 -520 -408 299 -1 -22 -32 228 87 77 161 14 50 -90 -259 -558 -122 -101 -76 -195 -190 -162 210 -274 419 501 -199 513 -347 -254 531 92 291 -452 -337 306 461 -350
178 -312 123 167 406 -309 -393 197 -322 54 13 -112 -308 -53 -277 -33 -388 369 198 -66 -186 189 -157 405 -116 338 119 544 -444 -206 489 -208 478 -464 392 231 215 -421 -534 -265 437
-453 -38 80 255 287 412 147 -82 65 59 335 -44 250 96 257 224 440 -378 517 -230 -233 -372 344 -414 -365 -469
83
146
449
545
559
560
561
562
563
564
565
566
567
568
569
570
571
572
573
574
575
576
577
578
579
580
581
582
583
584
585
586
587
588
589
590
591
592
593
594
595
596
597
598
599
600
601
602
603
604
605
606
607
608
609
610
611
612
613
614
615
616
617
618
619
620
621
622
623
624
625
626
627
628
629
630
631
632
633
634
635
636
637
638
639
640
641
642
643
644
645
646
647
648
649
650
651
652
653
654
655
656
657
658
659
660
661
662
663
664
665
666
667
668
669
670
671
672
673
674
675
676
677
678
679
680
681
682
683
684
685
686
687
688
689
690
691
692
693
694
695
696
697
698
699
700
701
702
703
704
705
706
707
708
709
710
711
712
713
714
715
716
717
718
719
720
721
722
723
724
725
726
727
728
729
730
731
732
733
734
735
736
737
738
739
740
741
742
743
744
745
746
747
748
749
750
751
752
753
754
755
756
757
758
759
760
761
762
763
764
765
766
767
768
769
770
771
772
773
774
775
776
777
778
779
780
781
782
783
784
785
786
787
788
789
790
791
792
793
794
795
796
797
798
799
800
801
802
803
804
805
806
807
808
809
810
811
812
813
814
815
816
817
818
819
820
821
822
823
824
825
826
827
828
829
830
831
832
833
834
835
836
837
838
839
840
841
842
843
844
845
846
847
848
849
850
851
852
853
854
855
856
857
858
859
860
861
862
863
864
865
866
867
868
869
870
871
872
873
874
875
876
877
878
879
880
881
882
883
884
885
886
887
888
889
890
891
892
893
894
895
896
897
898
899
900
901
902
903
904
905
906
907
908
909
910
911
912
913
914
915
916
917
918
919
920
921
922
923
924
925
926
927
928
929
930
931
932
933
934
935
936
937
938
939
940
941
942
943
944
945
946
947
948
949
950
951
952
953
954
955
956
957
958
959
960
961
962
963
964
965
966
967
968
969
970
971
972
973
974
975
976
977
978
979
980
981
982
983
984
985
986
987
988
989
990
991
992
993
994
995
996
997
998
999
1000
1001
1002
1003
1004
1005
1006
1007
1008
1009
1010
1011
1012
1013
1014
1015
1016
1017
1018
1019
1020
1021
1022
1023
1024
1025
1026
1027
1028
1029
1030
1031
1032
1033
1034
1035
1036
1037
1038
1039
1040
1041
1042
1043
1044
1045
1046
1047
1048
1049
1050
1051
1052
1053
1054
1055
1056
1057
1058
1059
1060
1061
1062
1063
1064
1065
1066
1067
1068
1069
1070
1071
1072
1073
1074
1075
1076
1077
1078
1079
1080
1081
1082
1083
1084
1085
1086
1087
1088
1089
1090
1091
1092
1093
1094
1095
1096
1097
1098
1099
1100
1101
1102
1103
1104
1105
1106
1107
1108
1109
1110
1111
1112
1113
1114
1115
1116
1117
1118
1119
1120
1121
1122
1123
1124
1125
1126
1127
1128
1129
1130
1131
1132
1133
1134
1135
1136
1137
1138
1139
1140
1141
1142
1143
1144
1145
1146
1147
1148
1149
1150
1151
1152
1153
1154
1155
1156
1157
1158
1159
1160
1161
1162
1163
1164
1165
1166
1167
1168
1169
1170
1171
1172
1173
1174
1175
1176
1177
1178
1179
1180
1181
1182
1183
1184
1185
1186
1187
1188
1189
1190
1191
1192
1193
1194
1195
1196
1197
1198
1199
1200
1201
1202
1203
1204
1205
1206
1207
1208
1209
1210
1211
1212
1213
1214
1215
1216
1217
1218
1219
1220
1221
1222
1223
1224
1225
1226
1227
1228
1229
1230
1231
1232
1233
1234
1235
1236
1237
1238
1239
1240
1241
1242
1243
1244
1245
1246
1247
1248
1249
1250
1251
1252
1253
1254
1255
1256
1257
1258
1259
1260
1261
1262
1263
1264
1265
1266
1267
1268
1269
1270
1271
1272
1273
1274
1275
1276
1277
1278
1279
1280
1281
1282
1283
1284
1285
1286
1287
1288
1289
1290
1291
1292
1293
1294
1295
1296
1297
1298
1299
1300
1301
1302
1303
1304
1305
1306
1307
1308
1309
1310
1311
1312
1313
1314
1315
1316
1317
1318
1319
1320
1321
1322
1323
1324
1325
1326
1327
1328
1329
1330
1331
1332
1333
1334
1335
1336
1337
1338
1339
1340
1341
1342
1343
1344
1345
1346
1347
1348
1349
1350
1351
1352
1353
1354
1355
1356
1357
1358
1359
1360
1361
1362
1363
1364
1365
1366
1367
1368
1369
1370
1371
1372
1373
1374
1375
1376
1377
1378
1379
1380
1381
1382
1383
1384
1385
1386
1387
1388
1389
1390
1391
1392
1393
1394
1395
1396
1397
1398
1399
1400
1401
1402
1403
1404
1405
1406
1407
1408
1409
1410
1411
1412
1413
1414
1415
1416
1417
1418
1419
1420
1421
1422
1423
1424
1425
1426
1427
1428
1429
1430
1431
1432
1433
1434
1435
1436
1437
1438
1439
1440
1441
1442
1443
1444
1445
1446
1447
1448
1449
1450
1451
1452
1453
1454
1455
1456
1457
1458
1459
1460
1461
1462
1463
1464
1465
1466
1467
1468
1469
1470
1471
1472
1473
1474
1475
1476
1477
1478
1479
1480
1481
1482
1483
1484
1485
1486
1487
1488
1489
1490
1491
1492
1493
1494
1495
1496
1497
1498
1499
1500
1501
1502
1503
1504
1505
1506
1507
1508
1509
1510
1511
1512
1513
1514
1515
1516
1517
1518
1519
1520
1521
1522
1523
1524
1525
1526
1527
1528
1529
1530
1531
1532
1533
1534
1535
1536
1537
1538
1539
1540
1541
1542
1543
1544
1545
1546
1547
1548
1549
1550
1551
1552
1553
1554
1555
1556
1557
1558
1559
1560
1561
1562
1563
1564
1565
1566
1567
1568
1569
1570
1571
1572
1573
1574
1575
1576
1577
1578
1579
1580
1581
1582
1583
1584
1585
1586
1587
1588
1589
1590
1591
1592
1593
1594
1595
1596
1597
1598
1599
1600
1601
1602
1603
1604
1605
1606
1607
1608
1609
1610
1611
1612
1613
1614
1615
1616
1617
1618
1619
1620
1621
1622
1623
1624
1625
1626
1627
1628
1629
1630
1631
1632
1633
1634
1635
1636
1637
1638
1639
1640
1641
1642
1643
1644
1645
1646
1647
1648
1649
1650
1651
1652
1653
1654
1655
1656
1657
1658
1659
1660
1661
1662
1663
1664
1665
1666
1667
1668
1669
1670
1671
1672
1673
1674
1675
1676
1677
1678
1679
1680
1681
1682
1683
1684
1685
1686
1687
1688
1689
1690
1691
1692
1693
1694
1695
1696
1697
1698
1699
1700
1701
1702
1703
1704
1705
1706
1707
1708
1709
1710
1711
1712
1713
1714
1715
1716
1717
1718
1719
1720
1721
1722
1723
1724
1725
1726
1727
1728
1729
1730
1731
1732
1733
1734
1735
1736
1737
1738
1739
1740
1741
1742
1743
1744
1745
1746
1747
1748
1749
1750
1751
1752
1753
1754
1755
1756
1757
1758
1759
1760
1761
1762
1763
1764
1765
1766
1767
1768
1769
1770
1771
1772
1773
1774
1775
1776
1777
1778
1779
1780
1781
1782
1783
1784
1785
1786
1787
1788
1789
1790
1791
1792
1793
1794
1795
1796
1797
1798
1799
1800
1801
1802
1803
1804
1805
1806
1807
1808
1809
1810
1811
1812
1813
1814
1815
1816
1817
1818
1819
1820
1821
1822
1823
1824
1825
1826
1827
1828
1829
1830
1831
1832
1833
1834
1835
1836
1837
1838
1839
1840
1841
1842
1843
1844
1845
1846
1847
1848
1849
1850
1851
1852
1853
1854
1855
1856
1857
1858
1859
1860
1861
1862
1863
1864
1865
1866
1867
1868
1869
1870
1871
1872
1873
1874
1875
1876
1877
1878
1879
1880
1881
1882
1883
1884
1885
1886
1887
1888
1889
1890
1891
1892
1893
1894
1895
1896
1897
1898
1899
1900
1901
1902
1903
1904
1905
1906
1907
1908
1909
1910
1911
1912
1913
1914
1915
1916
1917
1918
1919
1920
1921
1922
1923
1924
1925
1926
1927
1928
1929
1930
1931
1932
1933
1934
1935
1936
1937
1938
1939
1940
1941
1942
1943
1944
1945
1946
1947
1948
1949
1950
1951
1952
1953
1954
1955
1956
1957
1958
1959
1960
1961
1962
1963
1964
1965
1966
1967
1968
1969
1970
1971
1972
1973
1974
1975
1976
1977
1978
1979
1980
1981
1982
1983
1984
1985
1986
1987
1988
1989
1990
1991
1992
1993
1994
1995
1996
1997
1998
1999
2000
2001
2002
2003
2004
2005
2006
2007
2008
2009
2010
2011
2012
2013
2014
2015
2016
2017
2018
2019
2020
2021
2022
2023
2024
2025
2026
2027
2028
2029
2030
2031
2032
2033
2034
2035
2036
2037
2038
2039
2040
2041
2042
2043
2044
2045
2046
2047
2048
2049
2050
2051
2052
2053
2054
2055
2056
2057
2058
2059
2060
2061
2062
2063
2064
2065
2066
2067
2068
2069
2070
2071
2072
2073
2074
2075
2076
2077
2078
2079
2080
2081
2082
2083
2084
2085
2086
2087
2088
2089
2090
2091
2092
2093
2094
2095
2096
2097
2098
2099
2100
2101
2102
2103
2104
2105
2106
2107
2108
2109
2110
2111
2112
2113
2114
2115
2116
2117
2118
2119
2120
2121
2122
2123
2124
2125
2126
2127
2128
2129
2130
2131
2132
2133
2134
2135
2136
2137
2138
2139
2140
2141
2142
2143
2144
2145
2146
2147
2148
2149
2150
2151
2152
2153
2154
2155
2156
2157
2158
2159
2160
2161
2162
2163
2164
2165
2166
2167
2168
2169
2170
2171
2172
2173
2174
2175
2176
2177
2178
2179
2180
2181
2182
2183
2184
2185
2186
2187
2188
2189
2190
2191
2192
2193
2194
2195
2196
2197
2198
2199
2200
2201
2202
2203
2204
2205
2206
2207
2208
2209
2210
2211
2212
2213
2214
2215
2216
2217
2218
2219
2220
2221
2222
2223
2224
2225
2226
2227
2228
2229
2230
2231
2232
2233
2234
2235
2236
2237
2238
2239
2240
2241
2242
2243
2244
2245
2246
2247
2248
2249
2250
2251
2252
2253
2254
2255
2256
2257
2258
2259
2260
2261
2262
2263
2264
2265
2266
2267
2268
2269
2270
2271
2272
2273
2274
2275
2276
2277
2278
2279
2280
2281
2282
2283
2284
2285
2286
2287
2288
2289
2290
2291
2292
2293
2294
2295
2296
2297
2298
2299
2300
2301
2302
2303
2304
2305
2306
2307
2308
2309
2310
2311
2312
2313
2314
2315
2316
2317
2318
2319
2320
2321
2322
2323
2324
2325
2326
2327
2328
2329
2330
2331
2332
2333
2334
2335
2336
2337
2338
2339
2340
2341
2342
2343
2344
2345
2346
2347
2348
2349
2350
2351
2352
2353
2354
2355
2356
2357
2358
2359
2360
2361
2362
2363
2364
2365
2366
2367
2368
2369
2370
2371
2372
2373
2374
2375
2376
2377
2378
2379
2380
2381
2382
2383
2384
2385
2386
2387
2388
2389
2390
2391
2392
2393
2394
2395
2396
2397
2398
2399
2400
2401
2402
2403
2404
2405
2406
2407
2408
2409
2410
2411
2412
2413
2414
2415
2416
2417
2418
2419
2420
2421
2422
2423
2424
2425
2426
2427
2428
2429
2430
2431
2432
2433
2434
2435
2436
2437
2438
2439
2440
2441
2442
2443
2444
2445
2446
2447
2448
2449
2450
2451
2452
2453
2454
2455
2456
2457
2458
2459
2460
2461
2462
2463
2464
2465
2466
2467
2468
2469
2470
2471
2472
2473
2474
2475
2476
2477
2478
2479
2480
2481
2482
2483
2484
2485
2486
2487
2488
2489
2490
2491
2492
2493
2494
2495
2496
2497
2498
2499
2500
2501
2502
2503
2504
2505
2506
2507
2508
2509
2510
2511
2512
2513
2514
2515
2516
2517
2518
2519
2520
2521
2522
2523
2524
2525
2526
2527
2528
2529
2530
2531
2532
2533
2534
2535
2536
2537
2538
2539
2540
2541
2542
2543
2544
2545
2546
2547
2548
2549
2550
2551
2552
2553
2554
2555
2556
2557
2558
2559
2560
2561
2562
2563
2564
2565
2566
2567
2568
2569
2570
2571
2572
2573
2574
2575
2576
2577
2578
2579
2580
2581
2582
2583
2584
2585
2586
2587
2588
2589
2590
2591
2592
2593
2594
2595
2596
2597
2598
2599
2600
2601
2602
2603
2604
2605
2606
2607
2608
2609
2610
2611
2612
2613
2614
2615
2616
2617
2618
2619
2620
2621
2622
2623
2624
2625
2626
2627
2628
2629
2630
2631
2632
2633
2634
2635
2636
2637
2638
2639
2640
2641
2642
2643
2644
2645
2646
2647
2648
2649
2650
2651
2652
2653
2654
2655
2656
2657
2658
2659
2660
2661
2662
2663
2664
2665
2666
2667
2668
2669
2670
2671
2672
2673
2674
2675
2676
2677
2678
2679
2680
2681
2682
2683
2684
2685
2686
2687
2688
2689
2690
2691
2692
2693
2694
2695
2696
2697
2698
2699
2700
2701
2702
2703
2704
2705
2706
2707
2708
2709
2710
2711
2712
2713
2714
2715
2716
2717
2718
2719
2720
2721
2722
2723
2724
2725
2726
2727
2728
2729
2730
2731
2732
2733
2734
2735
2736
2737
2738
2739
2740
2741
2742
2743
2744
2745
2746
2747
2748
2749
2750
2751
2752
2753
2754
2755
2756
2757
2758
2759
2760
2761
2762
2763
2764
2765
2766
2767
2768
2769
2770
2771
2772
2773
2774
2775
2776
2777
2778
2779
2780
2781
2782
2783
2784
2785
2786
2787
2788
2789
2790
2791
2792
2793
2794
2795
2796
2797
2798
2799
2800
2801
2802
2803
2804
2805
2806
2807
2808
2809
2810
2811
2812
2813
2814
2815
2816
2817
2818
2819
2820
2821
2822
2823
2824
2825
2826
2827
2828
2829
2830
2831
2832
2833
2834
2835
2836
2837
2838
2839
2840
2841
2842
2843
2844
2845
2846
2847
2848
2849
2850
2851
2852
2853
2854
2855
2856
2857
2858
2859
2860
2861
2862
2863
2864
2865
2866
2867
2868
2869
2870
2871
2872
2873
2874
2875
2876
2877
2878
2879
2880
2881
2882
2883
2884
2885
2886
2887
2888
2889
2890
2891
2892
2893
2894
2895
2896
2897
2898
2899
2900
2901
2902
2903
2904
2905
2906
2907
2908
2909
2910
2911
2912
2913
2914
2915
2916
2917
2918
2919
2920
2921
2922
2923
2924
2925
2926
2927
2928
2929
2930
2931
2932
2933
2934
2935
2936
2937
2938
2939
2940
2941
2942
2943
2944
2945
2946
2947
2948
2949
2950
2951
2952
2953
2954
2955
2956
2957
2958
2959
2960
2961
2962
2963
2964
2965
2966
2967
2968
2969
2970
2971
2972
2973
2974
2975
2976
2977
2978
2979
2980
2981
2982
2983
2984
2985
2986
2987
2988
2989
2990
2991
2992
2993
2994
2995
2996
2997
2998
2999
3000
3001
3002
3003
3004
3005
3006
3007
3008
3009
3010
3011
3012
3013
3014
3015
3016
3017
3018
3019
3020
3021
3022
3023
3024
3025
3026
3027
3028
3029
3030
3031
3032
3033
3034
3035
3036
3037
3038
3039
3040
3041
3042
3043
3044
3045
3046
3047
3048
3049
3050
3051
3052
3053
3054
3055
3056
3057
3058
3059
3060
3061
3062
3063
3064
3065
3066
3067
3068
3069
3070
3071
3072
3073
3074
3075
3076
3077
3078
3079
3080
3081
3082
3083
3084
3085
3086
3087
3088
3089
3090
3091
3092
3093
3094
3095
3096
3097
3098
3099
3100
3101
3102
3103
3104
3105
3106
3107
3108
3109
3110
3111
3112
3113
3114
3115
3116
3117
3118
3119
3120
3121
3122
3123
3124
3125
3126
3127
3128
3129
3130
3131
3132
3133
3134
3135
3136
3137
3138
3139
3140
3141
3142
3143
3144
3145
3146
3147
3148
3149
3150
3151
3152
3153
3154
3155
3156
3157
3158
3159
3160
3161
3162
3163
3164
3165
3166
3167
3168
3169
3170
3171
3172
3173
3174
3175
3176
3177
3178
3179
3180
3181
3182
3183
3184
3185
3186
3187
3188
3189
3190
3191
3192
3193
3194
3195
3196
3197
3198
3199
3200
3201
3202
3203
3204
3205
3206
3207
3208
3209
3210
3211
3212
3213
3214
3215
3216
3217
3218
3219
3220
3221
3222
3223
3224
3225
3226
3227
3228
3229
3230
3231
3232
3233
3234
3235
3236
3237
3238
3239
3240
3241
3242
3243
3244
3245
3246
3247
3248
3249
3250
3251
3252
3253
3254
3255
3256
3257
3258
3259
3260
3261
3262
3263
3264
3265
3266
3267
3268
3269
3270
3271
3272
3273
3274
3275
3276
3277
3278
3279
3280
3281
3282
3283
3284
3285
3286
3287
3288
3289
3290
3291
3292
3293
3294
3295
3296
3297
3298
3299
3300
3301
3302
3303
3304
3305
3306
3307
3308
3309
3310
3311
3312
3313
3314
3315
3316
3317
3318
3319
3320
3321
3322
3323
3324
3325
3326
3327
3328
3329
3330
3331
3332
3333
3334
3335
3336
3337
3338
3339
3340
3341
3342
3343
3344
3345
3346
3347
3348
3349
3350
3351
3352
3353
3354
3355
3356
3357
3358
3359
3360
3361
3362
3363
3364
3365
3366
3367
3368
3369
3370
3371
3372
3373
3374
3375
3376
3377
3378
3379
3380
3381
3382
3383
3384
3385
3386
3387
3388
3389
3390
3391
3392
3393
3394
3395
3396
3397
3398
3399
3400
3401
3402
3403
3404
3405
3406
3407
3408
3409
3410
3411
3412
3413
3414
3415
3416
3417
3418
3419
3420
3421
3422
3423
3424
3425
3426
3427
3428
3429
3430
3431
3432
3433
3434
3435
3436
3437
3438
3439
3440
3441
3442
3443
3444
3445
3446
3447
3448
3449
3450
3451
3452
3453
3454
3455
3456
3457
3458
3459
3460
3461
3462
3463
3464
3465
3466
3467
3468
3469
3470
3471
3472
3473
3474
3475
3476
3477
3478
3479
3480
3481
3482
3483
3484
3485
3486
3487
3488
3489
3490
3491
3492
3493
3494
3495
3496
3497
3498
3499
3500
3501
3502
3503
3504
3505
3506
3507
3508
3509
3510
3511
3512
3513
3514
3515
3516
3517
3518
3519
3520
3521
3522
3523
3524
3525
3526
3527
3528
3529
3530
3531
3532
3533
3534
3535
3536
3537
3538
3539
3540
3541
3542
3543
3544
3545
3546
3547
3548
3549
3550
3551
3552
3553
3554
3555
3556
3557
3558
3559
3560
3561
3562
3563
3564
3565
3566
3567
3568
3569
3570
3571
3572
3573
3574
3575
3576
3577
3578
3579
3580
3581
3582
3583
3584
3585
3586
3587
3588
3589
3590
3591
3592
3593
3594
3595
3596
3597
